# Supplementary material for: The Malaria Parasite's Lactate Transporter PfFNT Is the Target of Antiplasmodial Compounds Identified in Whole Cell Phenotypic Screens
Source: PLoS Pathog. 2017 Feb 8;13(2):e1006180. doi: 10.1371/journal.ppat.1006180 (PMC5298231; doi:10.1371/journal.ppat.1006180)
Supplement: S1 Data — (XLSX) [file ppat.1006180.s009.xlsx]

## Sheet: 2016-04-12 PfFNT Targeted List
										Exp1												Exp2												Exp 3
groupId	goodPeakCount	medMz	medRt	maxQuality	compound	compoundId	expectedRtDiff	ppmDiff	parent	C1_1	C1_2	C3_1	C3_2	C6_1	C6_2	MMV1_20xIC50_1	MMV1_20xIC50_2	MMV3_20xIC50_1	MMV3_20xIC50_2	MMV6_20xIC50_1	MMV6_20xIC50_2	C1_1	C1_2	C3_1	C3_2	C6_1	C6_2	MMV1_20xIC50_1	MMV1_20xIC50_2	MMV3_20xIC50_1	MMV3_20xIC50_2	MMV6_20xIC50_1	MMV6_20xIC50_2	C1_1	C1_2	C3_1	C3_2	C6_1	C6_2	MMV1_20xIC50_1	MMV1_20xIC50_2	MMV3_20xIC50_1	MMV3_20xIC50_2	MMV6_20xIC50_1	MMV6_20xIC50_2
225	27	87.0087	15.2517	0.851344	Pyruvate	C00022	0.748321	11445.4	87.0087	1940.52	4519.79	3945.27	2387.37	4217.03	3790.53	10335.9	10072.3	13336.8	13521.4	16591.7	13034.1	16092.4	15296.3	16239.4	17218.1	12425.8	12587.8	30996.5	30966.5	42955.9	40738.6	51212.3	52149	6372.46	4965.16	3782.38	6928.65	1490.1	4755.32	14484.4	20325.1	22065.7	25979.4	22342.9	15553.1
1	38	89.0244	9.64246	0.845924	Lactate	C00186|C00256|C01432	-1	11188.1	89.0244	131592	143530	63666.5	49970.3	36250.7	87054.9	487843	294074	346776	297101	344834	200637	231594	282267	203284	108075	121329	125380	1768694	1269920	1381325	1071130	1095020	939552	98753.5	86230.8	85946.8	63510.3	131040	81483.2	493422	990791	454640	343322	496065	569749
220	36	101.024	15.549	0.850234	Succinate semialdehyde	Succinate semialdehyde (5*)	0.950968	9872.74	101.024	39386.8	38014.4	38555	26548.1	21273	30311.5	31571.8	27993.3	24379.2	16269.1	25238.5	18319.8	77017.6	61011.1	81864.6	73063.8	86644.7	59729.3	61092.7	69516.3	52937.6	37485.6	61778.5	51757.3	77326.1	75635.6	69308.8	95756.9	64104	77188.8	47922.1	47356.3	50790.7	52289.1	42930.4	43830.1
216	5	102.056	15.2827	0.842791	4-Aminobutanoate	C00334	0.617288	9773.39	102.056	1770.62	1414.1	1041.22	439.575	615.426	297.419	1307.33	1682.96	2259.96	2495.09	1754.69	1116.45	2118.11	1727.3	1416.92	1211.84	2087.92	1222.29	6066.73	6455.94	2997.88	3157.57	3102.39	2726.31	430.209	651.041	1600.05	2177.24	560.222	1333.41	2851.52	1374.31	1563.48	1370.94	590.081	2719.12
214	8	104.035	15.6545	0.840814	Serine	C00065	0.345505	9588.66	104.035	862.5	787.386	459.676	265.95	283.951	582.69	1390.57	769.335	257.086	1108.9	427	528.815	3190.44	1878.94	2760.61	2170.33	3042.83	1882.05	4340.9	4786.35	3314.53	2151.5	3236.09	2620.69	1597.79	924.332	1046.6	1350.36	1054.64	1330.07	564.002	515.954	1170.39	451.832	1395.67	505.216
2	37	111.02	12.4435	0.847908	Uracil	C00106	-1	8991.84	111.02	11030.1	9057.98	13274.4	12088.3	14473.2	13627.3	8509.02	7639.22	8819.14	8062.33	8258.96	7541.58	11912.7	15791.5	17067.7	12563.7	20764	13644.5	6200.65	8339.73	9144.75	7795.21	14916.7	13331.6	5724.38	7657.78	11828.2	10243.5	21028.3	18186.8	6121.24	5402.15	7622.04	8758.12	10373.7	12185.9
211	37	114.056	12.6926	0.850325	Proline	C00148	0.807404	8754.72	114.056	53815.5	60969.8	47763.2	53553.2	37088.4	36125	58501.1	68749.7	48740.7	50571.4	42070.9	44558.2	78897.5	84146	85746.4	81062.8	63882.6	50308.2	100713	85511.1	82462.3	77007.1	81651.1	73763.2	61382	43175.4	41418.1	46467.5	46393.1	46196.7	49046.2	67225.6	36080.2	40263.9	41550.7	49897.9
242	37	116.072	12.4198	0.852595	Valine	C00183	0.580223	8603.28	116.072	86298.9	89219.7	74909.7	85468.2	54362.5	52469.3	94011.6	97479.3	67230.5	73358.8	57852	59780.8	159857	165554	156847	146793	120699	85124.9	199462	179684	143716	139520	138205	121940	121070	92875.1	89493.7	93451.9	90326.3	80415.9	104663	118844	77339.9	72127.9	84206.9	89585.2
241	30	117.019	15.1477	0.849478	Succinate	C00042	0.152322	8533.56	117.019	13711.9	9172.96	9443.36	9644.82	4868.47	6540.16	14345.8	11246.8	5063.38	7658.06	8126.41	3339.16	33558.1	39460.4	34820.1	36684.3	23832.1	14788.6	48726.2	60562	36614.1	33642.5	34184.7	24332.5	9266.87	10297.5	10309.9	12598	9505.68	9920.62	19403.7	13486.2	10200.3	10766	9676.83	8932.99
240	29	118.051	14.4297	0.849973	Threonine	C00188	0.570351	8460.9	118.051	23218.1	12787.5	15235	15186.6	8062.61	6232.26	27791.6	28034.7	18916.3	7390.34	13959.9	14121.8	23204.9	25130.6	24187.1	17180.2	15530	11234.1	26748.9	29063.8	14255	18283.1	20647.1	14110.8	29301.8	26165.7	21723.2	19030.9	19034.5	16910.4	39494.2	34729.4	33334.4	28483.6	33106.3	26149.1
238	28	128.072	12.2811	0.849441	Pipecolate	C00408	-1	7804.53	128.072	19663.3	23181.5	24143.3	28719.5	10435.6	16209.6	26684.9	31221.7	29501.6	30218.7	30871.2	29918.5	23488.2	28045.3	35172.8	29870	19741.9	12185.4	38002.7	33123.6	36376.8	32039.3	40988.8	38220.3	15520.4	17073.9	18754.2	18093.2	28508	24155.7	24153.8	20754.6	18717.1	19785.8	37253.7	42780.3
234	30	130.051	14.3655	0.849757	Hydroxy-L-proline	Trans-4-Hydroxy-L-proline (1*)	0.634502	7686.43	130.051	35022.9	43639.7	25994.3	30122.3	22165	23690	41143.1	48548	31073.5	30912.9	27119.9	22500.5	55757.9	59682.9	55124.4	39141.7	42126.6	33434.3	69813.9	66599.8	52762.1	57522.9	49628.4	35893.5	38721.9	33140.3	27759.5	30538.3	29551	24812.4	45057.4	43577.5	24798.7	31682.7	19311.3	15081.5
235	13	130.051	8.86231	0.837258	Acetyl-L-alanine	C01073	0.892306	7685.96	130.051	2759.43	3018.83	2493.62	1813.64	1858.05	3011.02	2596.22	1791.45	2815.24	2372.26	2519.62	995.316	7328.04	6503.03	7217.39	5699.9	5199.44	4121.35	6753.65	7928.89	4586.81	2984.19	3204.41	4080.8	1825.86	1327.4	3127.94	2195.55	3588.85	2160.97	2272.44	3543.16	1180.61	2387.66	2478.74	1985.53
232	38	130.087	10.7022	0.842804	Leucine	C00123	0.497816	7684.53	130.087	277529	316069	246604	267422	199085	210634	302091	334104	241884	253903	228560	217719	475555	464498	487115	434139	373903	325248	612522	512810	487240	413996	414691	364140	355175	301578	262628	291476	263288	263650	331719	375326	201614	247148	237335	260670
229	37	130.087	11.198	0.842453	Isoleucine	Isoleucine (2*)	0.302053	7684.06	130.087	230870	278541	190095	218970	163071	173034	278178	304658	216250	217635	190554	184194	444282	454883	445858	443650	337408	298334	714596	540755	485545	434681	391280	340892	281337	242417	189437	223020	195929	187482	285516	333493	166634	219908	179299	199362
228	32	131.046	15.1803	0.849308	Asparagine	C00152	1.31971	7628.61	131.046	27398.6	23014.9	19238.8	15789.5	9598.55	12817.6	22109.7	23390.2	12169.3	15808.3	13243.2	11051.5	34268.2	33334	30387.4	35631.4	21596.7	18267.3	38235.2	46244.2	34341.8	36298.8	34152.5	23743	38713	33165.4	24299.9	30698.5	19972.1	21741	38758.9	31663.1	22968.8	21724.7	21208.7	19378.8
3	24	131.083	22.4391	0.846261	Ornithine	C00077	-1	7626.17	131.083	6356.77	6912.87	8994.25	7499.14	10490.9	11369.6	7121.5	7275.81	8112.56	10036.4	10261.7	8074.6	35536.8	43281.6	43507	41887	51301.9	54414.8	47069.2	48244.9	36959.7	38052.4	31075.1	34139.9	6252.09	6503.25	7109.06	6269.44	11650.4	10359.3	7592.52	7679.13	4149.75	7057.39	7370.91	10476
195	36	132.03	14.9577	0.853855	Aspartic Acid	C00049	0.542319	7571.04	132.03	532339	533536	415896	415383	312424	335682	482890	497128	320068	263384	351864	287804	528718	538729	516169	551161	548041	432547	607319	609478	449080	439673	502559	363842	456986	420173	388354	446570	401254	393742	459614	380199	353244	303738	416088	345076
194	40	133.014	16.0013	0.851173	Malate	C00149|C00497|C00711	0.998652	7515.8	133.014	553078	578566	564304	464499	420687	459733	483677	561316	455886	483505	481993	394611	1391514	1355046	1754927	1550142	1721480	1341985	2001724	1883943	1748821	1128222	1758096	1433839	428535	515155	427345	588784	537641	596081	522124	435839	387198	416388	329374	339573
192	36	135.031	10.1343	0.849185	Hypoxanthine	C00262	-1	7405.03	135.031	146397	219889	89873.6	109402	77996.5	94574.9	180226	250814	136233	117800	124232	119066	207456	199342	207137	201932	129549	132878	367270	258097	289795	241428	187587	131688	196201	115738	71076	103287	78021.1	78767.2	183690	188797	53390.5	130611	63133.8	77046.9
190	35	145.014	15.5616	0.850216	2-Ketoglutarate	C00026	0.938412	6898.36	145.014	33109.2	24637.4	27660.9	14286.8	11646.3	20700	21009	17982.6	13997.1	14813.2	18956.6	11295.8	56169.8	30880.3	61612.6	52399	70220.1	44232.9	43210.1	49146.6	40220.2	18820	52519.8	35319.3	56388.4	57753	50898.1	81673.2	50682.5	63505.4	33532.2	30824.6	34464.7	32831.5	31480.2	28223.8
188	32	145.062	14.9108	0.851145	Glutamine	C00064	1.08915	6896.95	145.062	37479.6	41658.8	30971.3	21100.5	30685.8	28721	53432.8	61760.3	51003.4	45304.1	50335.6	53225.9	50621.3	50526	43454.4	46121.7	40601.2	35969.5	98797.8	91456.2	81325.9	85013	93615	80147.6	58297.4	34242.9	39162	37016.2	27697.3	17642	82432.1	85295.6	58299.4	59423.2	57311.3	52926.6
5	37	145.098	24.125	0.842632	Lysine	C00047	-1	6894.29	145.098	241801	272757	343027	328729	353824	411699	804593	925876	582200	604909	962521	912364	1401328	1771769	1418399	1528675	1084018	1044107	4228676	4474394	2632189	2691896	2155155	2341801	77248.9	59993.6	95413.9	97112	273135	246938	239222	250300	157740	181538	521052	535920
185	37	146.046	14.6318	0.848147	Glutamate	C00025	0.928184	6850.8	146.046	1856815	2015424	1526207	1557181	1140812	1114731	1880921	2026738	1553855	1412038	1426519	1186039	1955105	1907028	2093888	1915077	2025639	1676744	2121191	2017102	1830190	1801155	1809305	1303793	1553757	1376342	1317077	1380818	1569855	1197797	1725348	1613939	1279440	1368856	1482931	1211328
183	25	147.03	15.1695	0.842781	2-Hydroxyglutarate	2-Hydroxyglutarate (1*)	0.830445	6804.95	147.03	21430.5	19584.5	19379.4	19927.8	14231.9	16094.2	18135.7	19570.2	11077.5	11880.9	14471.6	13451.1	38619.2	34109.2	19589	23690.1	35661.6	29503.6	32569.7	31306.5	18092.6	16563.1	20389.3	25326.9	27894.7	28722.5	30022.8	33866.6	28413.2	23544.9	22522.9	19760.7	19358.1	19036.2	21226.7	15091.9
182	31	148.044	11.4291	0.849269	Methionine	C00073	0.0708885	6757.94	148.044	19926	18243.3	7575.77	15550.5	9502.03	10333.8	20691	18799.6	6506.73	13275.5	5562.04	7253.48	37732.4	30842	43085.1	39910.1	28581.4	24493.7	59139.6	34582.1	45311.5	29818	37682.2	28737.7	22792.8	17463	14971.5	14526.3	17617.7	12776.8	18129.8	30903.7	11176.7	15840.9	12112.8	11558.5
208	15	151.026	11.4494	0.849052	Xanthine	C00385	0.550585	6628.19	151.026	15212.8	21425.2	4114.95	12123	20142.7	21585.5	15136.4	20469.6	11524.4	9454.75	20140.8	20793.4	5868.42	11029.8	14282.1	20506.5	32548.8	29370.4	18400.8	18315	20336	19118.1	35829.7	28400.6	12971.1	4904.02	0	5002.24	20339	35580.6	10487	6357.9	0	1300.79	11379.7	6238.09
206	37	154.062	14.5008	0.839402	Histidine	C00135	0.499251	6496.55	154.062	100901	123966	52174.7	52683	26788	25124.5	166409	204589	98394.5	96793.1	76626.4	73893.2	50028.8	58407.4	29490.5	39910.1	17938.1	17928.9	72722.7	77134.8	45733.7	63631.3	37302.4	39796	86290	77851	41095.8	58856.2	20449.5	22604.3	106344	132022	58248.9	85058.7	43650.5	51850.7
205	31	155.01	10.2076	0.850444	Orotate	C00295	0.207635	6455.72	155.01	16750.4	14398.5	18700.4	18825	12357.1	14596.3	6655.16	4044.46	5356.04	3828.58	4361.24	1923.69	36681.7	44435.7	36958.6	24078.5	33975.7	26588.9	19479.1	18014.5	12931.4	12282.4	12258.6	13862.1	14758.5	19917.2	23979.6	21975.2	13821.5	15325.8	10413.4	7011.68	13544.7	8017.61	7906.06	1757.6
204	37	164.072	10.0036	0.850634	Phenylalanine	C00079	0.496442	6102.17	164.072	161479	193914	151388	149861	108082	113912	179323	204281	139403	140776	130210	125513	291136	315166	298056	269402	228782	186747	428150	357823	306014	278351	263457	226618	218717	187895	175351	179636	164659	162599	215980	222540	130312	151020	152784	171977
203	36	166.975	17.3482	0.84255	Phosphoenolpyruvate	C00074	1.1518	5996.15	166.975	94618.3	119653	150514	138919	156460	154212	127097	154854	156095	165422	156961	149073	397644	401109	416794	398607	485656	481082	479060	489398	504109	480715	528516	561219	226562	275074	224264	235800	298503	288771	305621	279929	311449	277803	342290	306973
202	36	167.021	12.7248	0.843259	Uric Acid	C00366	-1	5994.97	167.021	151544	207489	100014	105411	133824	141424	160117	223509	101477	99328.6	108788	104363	125609	143196	120801	125482	142570	104406	115468	125606	111278	112203	152832	136890	150241	67725.6	54332.5	70878.7	80263.3	71859	123423	116914	41352.3	70125.5	55449.8	58499.6
199	35	168.991	15.2592	0.849924	Glycerone phosphate	Glycerone phosphate (1*)	0.740746	5925.24	168.991	25938.8	24207.6	35047	33948.4	52969.2	56137.9	30842.6	31469	37326.9	35627.4	42553.6	36823.8	85836.8	93232	162240	148161	194817	189217	107064	117533	170058	153618	130352	138737	24541.9	22886.1	26355	27156.4	69671.8	69735.4	51249.8	53110	55125.8	57042.6	61171.5	63067.8
6	36	168.991	15.9167	0.845539	Glyceraldehyde 3-phosphate	C00111|C00661	-1	5925.15	168.991	4747.35	3222.54	5989.74	4220.88	5774.98	5656.53	1531.93	2249.78	3095.53	3586.07	1651.36	3193.64	20072.1	18790.1	24847.7	19951.6	34011.9	30324.9	11828.1	10782.4	15413.6	11613.8	16923.9	15152.8	23375.3	28323.7	27516.7	30262.5	34067	34886.9	20801.7	17705.8	23117.2	19820.1	15338.9	14648
282	37	171.006	14.8755	0.849509	sn-Glycerol 3-phosphate	C00093	0.624535	5856.16	171.006	231231	285161	262440	283593	158754	175219	510330	710368	1002235	988214	468326	450870	671722	609891	1019682	1075477	757995	595692	1906112	1574848	2475537	2389875	1611238	1439131	528066	389609	458728	516923	330314	313840	1304682	1210030	1434174	1515832	766773	703734
279	12	177.041	14.6086	0.843343	D-Glucono-1-4-lactone	C00198	0.0914059	5657.35	177.041	490.042	1319.06	2525.54	2683.07	1726.08	2682.85	5480.02	4421.84	8004.63	6805.03	8183.47	6982.54	3042.22	3020.66	2366.12	2170.38	1985.76	4090.2	5152.01	4765.5	8956.36	10012.6	15939.8	13017.7	464.498	530.677	644.476	659.685	521.582	1100.5	2223.01	826.311	3684.23	3223.13	4987.87	5006.98
276	35	179.056	17.0416	0.850717	myo-Inositol	C00137	0.958363	5594.53	179.056	28720.2	35052.8	25068.6	28108.9	25622.3	26391.8	25612.2	37445.9	21456.3	21276.7	23069	23634.1	75498.1	81779.2	68575.3	64875.9	55505.9	48216.9	81599	67707.6	59048.1	56397	43572.1	36461.2	40981.2	29263.2	24718.2	27838.5	23086	26711.6	30443.2	34249.7	19776.3	24436	20587.5	21800.2
275	36	180.066	12.9619	0.853463	Tyrosine	C00082	0.538121	5563.81	180.066	180347	234727	168569	189436	134539	140961	216686	246462	198141	189460	159228	158489	314868	334908	326832	290282	253010	216816	380891	351503	321368	288850	296294	266387	272018	230305	211280	223065	200153	190090	286976	281386	184027	207976	196525	217791
274	18	181.072	13.8819	0.849615	Mannitol	Mannitol (1*)	1.01805	5532.68	181.072	5433.44	5777.97	4991.83	5144.66	2507.7	5402.55	5315.8	11116.5	4838.28	4546.91	3495.75	2577.97	57010.1	59836.1	58994.8	49849.3	51291.1	45850.5	52991.5	54452.1	53021.3	45955.9	51093	50741.9	6189.31	5935.17	4396.72	3832.27	2620.22	3488.78	4241.68	4958.87	3704.51	2344.24	3273.3	2752.58
273	38	184.986	16.7104	0.839194	3-Phosho-D-glycerate	C00197	1.28956	5415.02	184.986	292189	320749	311654	304765	310471	332988	279320	330501	313060	343572	347595	321192	1436894	1477064	1559790	1480563	1492145	1337295	1471326	1491043	1530876	1453368	1478786	1352260	796539	884325	718116	820481	844951	783770	866519	810075	844340	872895	844318	805961
302	16	188.057	14.086	0.849302	N-Acetyl-glutamate	C00624	1.08602	5326.59	188.057	7712.07	9005.63	7196.73	11883.5	15098.9	13569	3915.82	5360.58	2964.87	2462.01	5117.77	5693.09	65113.5	70229.7	59561.8	149612	54441.9	59601.5	78307.2	113531	69499.4	95273.9	35559.9	34158.6	7614.36	6625.37	15490	10444.3	25834.5	22135.9	5470.46	12359	12469.2	8909.36	8026.65	13519.7
7	44	191.02	17.8732	0.84142	Citrate	C00158	-1	5245.9	191.02	230199	246240	207260	240076	220186	236056	155802	228574	203628	249232	222914	239836	1290237	1338566	1552752	1317963	1694068	1496939	1215138	1155337	1339510	1290464	1534084	1429540	366222	370810	399399	417054	498502	454623	361556	423037	338895	372002	357893	363539
299	40	195.051	14.1083	0.851	Gluconate	C00257	0.891656	5137.88	195.051	546623	610913	491241	542702	619434	610218	663282	808331	587546	577638	666494	595549	580749	607161	732325	1140045	999606	991150	645804	652986	735059	766426	886256	874366	399504	391938	363610	352068	436965	412948	421804	431709	364321	386324	438795	468419
298	6	199.001	16.65	0.838943	Erythrose 4-phosphate	C00279	0.349985	5035.95	199.001	834.33	1257.79	1289.34	1354.73	2701.5	1646.97	1125.58	388.775	369.865	1174.34	1096.25	491.565	4147.99	6851.07	6507.85	3580.55	7702.78	8502.64	3386.57	4859.93	4384.32	5511.86	6542.59	7171.04	1160.83	1870.75	627.233	1519.96	1699.67	2305.32	1935.06	755.057	607.251	1585.09	2421.59	578.978
297	29	203.083	11.571	0.85089	Tryptophan	C00078|C00525|C00806	0.429021	4935.99	203.083	93680.9	106988	73577.5	79493.1	60957.6	68538.6	92956.3	103261	69093	71233.7	63331.5	61558.9	110784	108322	110959	95502.7	81836.1	52313.3	141417	107826	99846.3	91002.4	82291.6	59835.9	90996.4	66218.3	63827.2	71358.3	61289.9	59777.8	84052	88189.9	47259.3	50410	49897	57184
296	34	218.104	8.55237	0.850395	Pantothenate	C00864	0.552366	4596.08	218.104	39944.8	53359.7	24607	27243.9	21975	23728.4	41006.7	50401.7	15552.2	20634.2	21537.6	21005.3	68971.3	80367.4	45019.9	49446.1	33972.1	29677	94000.6	75224.9	46754.8	49896.4	27708.4	27728.9	40127.8	32364.2	14394.5	16927.7	18480.5	17088.7	32144.5	31398.1	9667.59	14066.9	13513.4	4116.37
295	25	226.083	9.80908	0.848159	Deoxycytidine	Deoxycytidine (1*)	0.890916	4435.65	226.083	3870.06	3389.48	3628.87	2840.69	3406.19	2336.55	9693.19	8742.66	9690.8	9380.41	8383.06	8922.95	3727.11	3365.89	5220.86	3773.03	2576.68	3057.79	12818.8	14049.7	14151.8	13165.1	13639	12606.8	1038.87	1155.42	2308.05	1498.96	3607.34	3422.13	5613.69	6736.85	5683.4	6003.15	7188.26	7527.45
294	24	227.202	3.90402	0.837634	Myristic acid	Myristic acid (1*)	0.0959799	4414.65	227.202	34767.4	35900.1	31964.1	42497.6	50185.6	47176.3	33879.2	33022.4	42893.9	17777.4	33500.1	14474.9	16559.3	11588.8	12347	17271.9	12093.4	21446.4	14719.9	9177.75	16221.3	13676.3	12308.4	10017.4	19105.2	35067.3	46996.2	39838.6	59488.7	52667.4	36446.7	71406.2	33197.7	18257.7	30808.3	45965.3
293	31	229.012	15.5076	0.85198	Ribose-5-phosphate	C00117	0.992436	4379.11	229.012	72450.6	85144.4	74955.8	67151.1	103318	110428	128201	136308	108632	117934	124022	122803	111231	140760	148675	140579	190191	170402	161139	198975	190212	162765	230143	194777	45315.3	50928.5	45390.9	48164.3	71067.6	62574.6	132623	134450	142606	157931	142990	162817
288	36	229.083	15.3541	0.843642	PD	PD	-1	4377.82	229.083	1253973	1318718	1139545	1221252	554446	546252	1608693	1701669	1526874	1576634	1484940	1467409	2425058	2378213	1699220	1539916	618810	589222	3158306	2910753	1977876	1939302	1781047	1744835	2160586	2214700	2442336	2365037	1968080	1762541	2435511	2346791	2360563	2337401	2824410	2913485
8	34	231.099	13.518	0.841626	VD	VD	-1	4340.52	231.099	0	23542	22655.7	28515.3	11229.5	11852.5	136807	136107	162410	115682	101303	79766	130448	161116	140055	110800	72606	52388.7	300981	308783	182791	160272	123466	126065	45934.7	49733.3	59732.3	59593.8	37152.9	38106.1	89975.5	83071.1	70559.6	78800.2	98816.2	118480
251	36	243.099	15.0106	0.852773	PE	PE	-1	4127.09	243.099	67619.1	70968.1	66259.6	68243.9	27850.1	27958.7	160971	164942	138866	135746	97717.7	95901.7	137238	160022	127526	127241	55900.7	47346	319057	349692	214352	205465	163092	154682	84870.4	93281.6	87890.2	90621.3	61050.9	55160.5	197728	219025	170723	184311	187011	185643
250	19	244.999	12.4205	0.844169	Isopentenylpyrophosphate	[Isopentenylpyrophosphate & Dimethylallyl pyrophosphate]	1.07953	4094.84	244.999	1718.56	1860.75	1895.26	856.023	2415.8	2750.18	1800.84	1478.54	1596.85	2869.07	1552.28	2489.89	6001.6	7577.01	6514.82	6864.26	3206.19	4708.76	7022.38	7735.91	9246.81	8037.81	4812.51	8020.25	2942.44	654.474	3042.01	1874.71	3308.73	2871.71	2591.32	4189.53	3647.38	3488.28	3485.51	3546.69
247	28	245.114	12.39	0.84832	LD	LD	-1	4093.16	245.114	20137.2	22365.2	16381.2	24608.7	19269.7	17742.6	26765.4	22167.8	25184.7	26776.1	24239.1	20229.1	68017.4	78692.2	76227.1	71742.1	68821.9	59597.9	96816	121208	83526.2	75819.6	75691.5	76520.6	15735.9	19355	21327.7	23213.2	22408	21918	21648.7	23788.8	15085.6	18134.5	20667.9	19681.2
246	37	264.952	17.6373	0.837649	1-3 (2-3)-diphopshateglycerate	31	-1	3787.51	264.952	70233.5	76172.8	97585.2	93610.6	112669	123404	136488	142496	149518	196976	155243	157735	804823	930368	768917	853222	859962	887569	1323116	1408151	1350712	1340626	1185710	1272519	126175	131484	107887	117902	155055	158312	233798	247114	194881	231874	168804	189069
245	34	267.073	10.8542	0.849109	Inosine	C00294	0.145784	3757.65	267.073	25436.7	29254	17584.7	18860	14729.5	19221.1	34922.9	42316.7	27770.5	26997.3	29069.5	29885.8	22454.3	30660.6	24548	13327.6	26533.2	22855.7	37861.7	30507.4	22738.2	14187.4	37099.7	29205.5	28243	20591	21610.8	20961.8	28710	31247.3	39756.5	38425.6	21126.4	27665.7	33878.5	41538.6
244	36	275.017	17.4636	0.843264	6-Phospho-D-gluconate	C00345	0.536356	3648.51	275.017	31561	33429.3	27422.4	29567.6	37896.7	36539.2	32044.8	30022.6	24854.2	25054	26914.5	26535.8	56386.2	63291.5	59308	59328.1	57591.3	57959.7	52210	55364.8	46235.3	49258.2	46350.3	49735.9	22444.1	19664.4	20449.5	21214.4	23455.8	19612.9	22108.6	22113.7	17455.1	19317.5	16152	16618.3
243	37	275.017	16.8944	0.841805	6-Phospho-D-gluconate	C00345	-1	3648.85	275.017	64066.1	66964.8	62282.7	64657.9	54868.4	59452.8	50632.2	56282.2	43175.9	44467	35515.5	37048	187746	200570	175014	160819	154182	138743	131112	125993	105576	90600	79150.6	78024.3	134917	115675	134301	118632	116639	106098	102963	104912	83411.2	86671.4	69510.9	72043
271	24	287.052	12.4283	0.848699	Orotidine	Orotidine (2*)	0.571655	3497.99	287.052	19431.4	20007.5	23807.2	26415.1	26417.7	25733.2	15672.6	14331	18538	17297.7	13643.5	13644.2	18596.2	26510.4	15939.5	3310.44	24551.8	4378.43	2116.5	16502.1	1291.6	2928.59	25445.8	2957.01	2435.2	10434.7	20408.1	18384.6	44088.6	39462.5	10004.5	6527.32	14846.2	12689.9	19264.6	20707.4
270	34	289.033	16.1326	0.82629	Sedoheptulose-1/7-phosphate	C00281|C05382|C06222	1.36742	3472.31	289.033	15907.4	17221.6	18722.1	18402	26169.8	26044.3	16593.1	18706.1	21418.6	20399.3	26587.5	28350	32012	35052.1	30011	28800.9	42703	38410.8	34966.8	37933.2	38335	36258.7	49031.4	46736.5	27448.9	26803.2	33917.4	30936.9	43725.2	42489.2	33055.1	31981.3	35212.4	36503.9	51123.2	51591
9	34	306.077	14.2648	0.842605	Glutathione	C00051	-1	3279.79	306.077	6398992	7139034	7573502	7666754	7549086	7839530	6121234	6549704	5796484	5624778	5696786	5327524	10128180	10507960	5616842	10335000	15606220	14569540	10276050	5657570	14476030	13756600	12719940	12255040	7856974	8081472	8654792	8867941	10944980	10537200	7340794	7455768	6105666	6371506	7176128	7561654
267	7	307.034	13.6833	0.831077	dUMP	C00365	0.816685	3270.2	307.034	394.927	1161.03	371.005	1361.15	601.828	846.331	1163.83	582.437	1813.72	1260.2	480.041	804.69	733.171	1288.82	1536.98	747.663	644.256	0	3688.04	3437.65	2133.57	2113.42	1400.16	1419.34	912.087	1029.41	796.918	997.45	268.457	1171.19	3121.51	3620.54	5482.65	3808.06	1415.2	1899.22
266	36	322.045	15.682	0.850824	CMP	C00055	0.318037	3118.15	322.045	43243.1	47345.9	44014.7	45918	51701.9	45919.3	52201	54571.6	52178.1	56247.2	62156.8	59770.5	40667.6	52298.5	41353.2	38789.3	79644	27675.9	43418.2	37509.5	26163.6	17453.7	85004.6	55740.5	26978.2	23575.1	26612.2	25115.7	47012.9	37299.6	35360.3	34571.6	29141.8	36397.3	35679.6	57209.1
263	38	323.029	15.0114	0.844151	UMP	C00105	0.988567	3108.4	323.029	290010	320560	317997	331455	336944	318938	295782	310212	312041	308988	336885	315568	520937	587108	630197	224065	948318	427724	277416	270554	351530	204907	814927	611475	332837	343380	362481	378544	485860	466974	343909	307562	311946	377445	340228	433440
262	32	328.046	9.38881	0.849595	Cyclic AMP	C00575	0.111191	3060.45	328.046	6434.84	6879.75	10549.1	10746.9	18846.4	19837.5	3583.8	3261.1	6460.83	5672.11	7415.27	6398.72	19925	22624.7	25487.2	23372.2	56822.7	53039.1	15746.9	12828.3	17862.2	14448.8	24329.4	22916.7	7339.82	7294.92	11712.5	10426.8	21156.3	17933.6	4482.01	3326.34	6402.06	5073.23	10235.9	5147.48
260	16	332.146	11.5777	0.851927	DLS	DLS	-1	3023.33	332.146	119492	136184	157967	153769	23713.1	40930.5	118020	121142	44360.8	137102	25363.7	25622.7	182632	214894	168475	81303.9	33083.4	34828.6	178039	176028	116636	99618.7	39791.4	36517.8	20619	60601.3	35381.1	33789.5	36878.7	26784	19684.4	20769.1	19055.6	18947	26034.3	29512.6
259	30	333.059	16.0788	0.847922	sn-glycero-3-Phospho-1-inositol	sn-glycero-3-Phospho-1-inositol	0.0787735	3015.25	333.059	6814.43	7517.01	6288.08	6998.95	8896.94	7723.95	5157.01	5819.65	6622.81	7548.41	11081.6	9255.69	11066.3	10771.8	16514.1	15686.8	18742.8	19282.8	10176.2	12810.6	18183.6	16461.4	23249.2	20070.4	9416.94	10277.6	9110.75	8895.75	15113.8	16952.3	8774.92	9946.83	11080.9	11255.2	13366.5	16413.9
257	31	338.988	17.6602	0.811138	Fructose-1-6-bisphosphate	Fructose-1-6-bisphosphate (2*)	1.33979	2963.47	338.988	38218.9	12211.8	67644.6	77415.2	150920	136841	59131.5	39379.1	102084	114054	122598	113934	173120	227351	206492	151005	436209	389554	460267	343476	368305	300798	648392	588333	21347.6	7835.39	17803.5	22616.9	59842	57025.6	47251.2	29462.5	63465.1	93498.8	88933.1	127983
72	32	341.183	9.50174	0.852105	PVQ	PVQ	-1	2943.93	341.183	79558.5	85307	85627.7	83449.4	41934	43615.5	162303	157222	131747	124377	105827	95532.5	117238	135310	95472.1	82207.9	29517.8	22513.5	261028	234666	137388	116748	92348.1	91593.7	47889.3	59071.2	65755.7	59417.7	38422.1	36865	84660.3	88772.1	52930.2	58626	102084	103489
67	18	346.056	15.8997	0.848084	dGMP	C00362	0.100285	2902.6	346.056	1141.05	1153.85	2266.54	1185.02	2089.91	2357.79	1595.01	1015.94	1494.33	1669.02	2162.76	1668.41	10175.3	9564.27	10762.8	9510.63	11429	12560	10875.4	9655.98	10440.3	8502.32	9869.33	9959.85	2726.46	2493.38	1725.01	1739.44	3861.18	4159.55	2833.44	2429.3	2894.64	2820.43	2420.99	2963.5
69	35	346.056	13.5516	0.850108	AMP	C00020	0.948411	2902.07	346.056	21844.5	17667	16322.3	18061.6	17935.8	9954.79	23148.8	26407.5	23883.2	27384.2	26636.2	28219.7	174179	248098	484208	629355	61472.7	168658	328374	408443	321536	235432	48289.2	94510.7	43688.9	41844.4	37211.8	55357.3	25354	35188.1	23930.4	32961	14807.6	23102	17568.1	28042.3
66	37	347.04	15.2588	0.851514	IMP	C00130	0.258797	2893.78	347.04	101428	105086	103558	105679	104404	110960	93395.2	91599.4	91406	90261.2	103391	97516.4	214333	229749	226417	220219	262673	239398	221180	228155	216705	231993	224568	236579	102103	121195	81530.4	82537.8	128403	132133	120001	114963	87196.1	85483.6	105261	90863.9
64	31	359.157	12.3055	0.848676	EVGG	EVGG	-1	2796.68	359.157	14164	15000.7	13994.5	15220.4	16218.1	14440.4	13669.5	15146.6	14165.2	14102.1	12690.4	12320.8	27243.5	31094.3	29178.7	27036.1	27319.3	22378.9	29744.8	30720.3	26331.3	25113.2	22821.4	23813.8	11506.2	11527.9	11604.4	11445.1	12085.5	11038.2	11687	11651.7	9666.16	8636.88	8891.59	10214.1
63	25	362.051	16.5244	0.849905	GMP	C06193	1.27559	2774.81	362.051	40426.7	46390.1	56473.2	59279.1	42260.5	37138.8	24154.5	26838.6	31280.2	30705.7	31734.3	32395	12286.4	22270.1	22562.8	30195.2	12829.5	14026.5	11722.8	10243.1	7356.2	5576.31	6362.31	5116.63	5926.54	3233.52	9711.94	7451.65	68761.4	25705.2	744.828	1622.13	1311.98	2786.6	22876.3	21070.6
11	25	368.999	17.9064	0.846237	Sedoheptoluse bisphosphate	Sedoheptoluse bisphosphate	-1	2724.35	368.999	1960.33	2594.74	4010.97	4719.9	9282.29	9623.09	2886.75	1810.15	2410.96	4735.97	5771.6	6207.65	17447.5	21097	28196.7	26563.2	54855.2	57002.2	31431.7	27238.6	34864.5	35070.3	42598.7	42538.3	1012.85	1391.67	1728.15	2178.02	4285.06	6028	2127.82	3313.1	1106.49	1639.85	2363.36	4354.39
60	33	372.141	16.6653	0.850126	PEE	PEE	-1	2700.18	372.141	28497.5	28410.8	36816.3	36052.2	9577.22	11817.4	32639.4	32000.3	37646.7	38406.7	23305.8	22696.6	121495	142456	113108	108241	41608.3	37501.5	168631	184472	104602	91192.5	73636.9	70502.4	36842	36578.9	60454.1	58142.5	31874.2	28357.6	43408.6	36473.3	40153.4	42256.2	67522.5	66682
58	33	373.173	10.8569	0.850518	DGLA	DGLA	-1	2692.98	373.173	42849.3	41086.4	51341.2	45132.1	8615.22	8847	30994.7	29458.2	34745.4	35461.8	20351.6	18793.2	41793.8	42265.9	33748.6	26136.5	11913.2	11574.4	34135.3	35804.5	22671.1	18879.5	18151.8	16050.1	48512.6	47209.1	66851.3	69955.9	21878.4	18260.9	28477	33857.3	27167.9	31609.9	31670.6	38350.4
57	36	382.173	11.0869	0.851028	HLD	HLD	-1	2629.17	382.173	418186	424620	584523	607282	136051	142362	337075	318222	388810	396365	231369	205706	556779	611780	567288	484794	156254	145808	526864	546048	313628	282148	207113	203412	286032	284489	533150	541938	215043	180862	184022	203059	200064	223324	288727	303564
55	37	383.114	13.3784	0.848002	S-Adenosyl-L-homocysteine	C00021	0.621609	2622.17	383.114	658330	611015	701172	689764	798862	793246	540074	524926	601460	576455	640012	640422	305589	332546	330224	277890	282629	256812	309461	292244	296928	235373	332870	300722	301333	296136	355140	335180	353337	334726	293970	284575	230248	254435	288443	289168
54	30	386.016	14.2408	0.84875	dCDP	C00705	0.660759	2603.06	386.016	2440.29	2971.49	2351.36	2794.17	1661.15	2200.68	3590.59	3737.55	3543.92	3121.33	3110.51	2658.26	11627.9	11277.6	8364.92	7216.32	4898.51	4368.04	11761.6	15383.7	10878.2	10731.7	9166.48	7997.25	4560.55	5278.01	3774.77	3356.15	3654.28	3228.61	5529.28	5967.64	3742.9	4164.78	3161.14	4791.62
13	19	388.944	18.3915	0.831282	5-Phosphoribosyl-1-pyrophosphate	C00119	-1	2583.59	388.944	876.951	1285.54	484.193	649.071	806.533	318.257	1117.6	825.332	1044.17	1108.17	990.232	1242.94	11351	5062.63	14864.2	16178.9	12135.5	14118.9	14309.3	19085.2	20217.9	18971	16597.8	17737.9	2073.97	1569.5	1769.66	1157.98	2222.08	1681.76	1932.61	2200.46	771.295	2738.24	2232.4	2545.31
53	24	389.204	8.4649	0.848965	ATLS	ATLS	-1	2582.58	389.204	23287.2	25507.3	25869.5	21796.9	15110.4	18929	26528.5	24702.7	24850.4	24048.3	15924.3	15243.9	18845.1	22324.5	18793.3	15105.9	13631.8	11389	20908.3	21519.8	15150.4	15334.8	11813.7	11542.3	9588.64	12577.1	11103.1	11432	11273	11330.4	11288.1	11985.2	7362.1	7633.47	9719.79	9235.26
52	19	398.184	8.01559	0.846666	PHF	PHF	-1	2522.65	398.184	6877.46	8778.33	12304.9	11630.1	7635.02	6647.6	18747.3	19412.5	15053.8	12898.4	11306.4	10479.4	8525.67	11482.7	9026.08	8226.78	3525.72	3468	20280	21361.7	12842.8	10508.3	9142.3	9750.52	5630.5	6791.08	7111.94	6040.59	6450.14	4123.13	10663.6	11965.2	4138	5119.69	8747.73	11049.8
12	35	399.01	15.5012	0.850329	Octoluse Bisphosphate	Octoluse Bisphosphate	-1	2518.58	399.01	8343.46	9280.77	10416.1	11351.5	35142.5	30004.1	25339.5	28601.1	38133.8	37526.1	43341.5	39921.2	30037.7	51033.4	77248.2	87483.3	90472	96810.3	68235.2	102130	145334	141721	151128	158954	1048.36	866.715	842.837	1668.94	4399.75	3749.51	8037.31	7847.43	6713.26	11185.3	10496.7	14986.7
49	28	399.188	10.7464	0.841205	PDAV	PDAV	-1	2517.23	399.188	3897.35	3629.01	3757.16	4312.09	1288.19	2274.41	5065.2	5290.65	5501.54	5636.77	4106.71	4232.56	9372.15	9713.04	7223.9	7643.22	4207.75	4377.64	13056.9	14621	12312.2	9953.2	11147.3	10762.7	5939.92	6140.67	5586.79	6653.27	4370.55	4489.81	5545.98	6834.57	5606.37	7132.89	7998.74	9981.79
108	37	402.995	16.2178	0.849324	UDP	C00015	0.782238	2493.59	402.995	17954.6	17270.9	21809.5	16359.1	20490.4	18106.9	12412.6	14364.3	11872	16502.1	16568.6	19581	722097	843557	929790	980429	496914	957947	1130642	768406	814992	531936	489026	579217	177487	126430	143093	203362	125535	148835	99320.6	138755	54479.2	94667	74638.5	65942.5
107	10	410.026	13.9472	0.84334	dADP	dADP	-1	2453.01	410.026	1295.08	578.926	1543.35	664.731	853.859	381.877	1424.11	774.223	513.428	636.625	640.44	926.058	12203.6	12933.9	10835.9	11957.3	6479.82	9857.3	12443.7	12716.5	12046.6	9854.47	9880.18	9190.56	4565.63	1034.91	6117.45	6096.99	2666.73	5108.83	932.921	1496.93	1034.87	1007.09	1137.86	998.09
105	29	412.22	9.20872	0.850594	PVQA	PVQA	-1	2438.36	412.22	104476	111362	146489	143508	48396.2	48260.7	64943.9	49832.7	67071.6	24327.8	52479.8	47099.5	115096	124605	106886	83696.8	48354.3	41529.1	82717.5	88724	51938.8	50136.8	43119.4	36480.4	73033.1	71724.6	113625	111509	53852.1	47052	39635.4	42310	33486.5	37843.4	42680.3	45014.2
100	36	417.162	11.6693	0.852775	DEVG	DEVG	-1	2409.47	417.162	80134.3	83777.4	86431.5	92814.4	116596	124137	90784.8	95840.1	115700	110284	121723	115138	143515	200539	210445	149065	253496	209060	133237	166141	208896	171726	251712	220268	43183.1	47361.6	54355	53038.3	61998.2	57978	42687	49001.6	31354.8	36400.2	51632.5	53380.5
98	35	417.199	10.7047	0.848525	DALT	DALT	-1	2409.99	417.199	37458.9	35704.7	46179.8	52391.6	9150.52	10829.9	25764.2	27960.9	34465.7	32587.1	19563.1	18454.4	55145.6	57264.7	54027.4	42223.9	17676.5	17335.8	42747.3	42119	28914	23726.2	25706.5	24667.3	51454.2	57596.7	96759.8	99715.8	38366.3	30161.7	32277.2	36861.7	40781.3	40822.3	54809.4	57266.5
96	25	421.22	9.59374	0.85179	PAVH	PAVH	-1	2386.17	421.22	89757.9	99967	129515	129594	25268.5	28727.7	49391.9	48122.9	37031.6	41674.4	35892.7	23957.5	59452.1	64276.9	53283.4	42733.7	18842	16860.5	35074.1	40477.2	20762.4	14722.5	17346.6	15665.2	55614.9	61895.6	109389	101965	41126.7	32704.2	21824.1	23965.4	17468.8	16635.7	32284.9	29051.7
92	34	423.152	11.5258	0.850465	SFGD	SFGD	-1	2374.3	423.152	69348.8	71199.6	62314.9	60217.8	47711.9	48312.5	69682.8	66924.9	56909.2	56670.6	47156	48159.5	45582.5	53548.8	46469.4	37540.2	35204.1	32236.6	48402.8	46502	41351.8	33258.7	31526.5	28319.1	24085.9	26069	25442.7	24989	24355	22026	24446.6	25627.9	15306.6	17828.2	18993.6	19701.2
90	36	426.022	14.8059	0.841324	ADP	ADP (1*)	1.19408	2359.41	426.022	23825.9	20938.9	24434.7	19982.3	15687.7	14242	16168.4	24602	11099.5	18888.2	13512.4	17769.9	481588	550118	633335	744416	419631	518368	588835	615414	546160	481010	391182	426052	132876	92098.5	152470	168448	101924	129342	75677.4	98563.7	58530.2	85139.9	59494.9	75832.3
87	13	427.005	17.0674	0.84967	IDP	C00104	0.432583	2355.91	427.005	30215.2	40993.8	36013.7	36121	23954.6	32437.3	50877.3	53181.2	49710	55441.4	47041	40976.1	4145.15	7926.5	9698.49	8130.65	11492.7	10811.4	2955.34	3518.58	7575.06	3386.75	14407.7	3970.86	2350.13	3514.18	1159.33	1213.59	2907.49	1854.76	2891.58	2300.16	1057.66	2226.26	2458.16	3798.07
83	34	437.168	11.3394	0.851377	ESFG	ESFG	-1	2299.26	437.168	87164.5	81637.5	99768.5	98395.3	44673.8	45475.7	112033	101612	99151.9	95488.9	66054.8	56380.3	139286	154121	139313	116450	58580.8	47536.8	218227	227031	150486	118745	78708.5	76064.2	40916.9	41721.5	52928.1	50228.1	41369.1	35291.9	47257.9	52509.2	39815.3	45110.4	53660.2	56804.9
81	29	438.236	7.08259	0.849891	PPVQ	PPVQ	-1	2293.94	438.236	180983	174438	187169	170718	171570	182037	184735	161105	176497	159482	166687	168246	104775	134326	142359	102978	103163	88513.9	114749	127674	106525	90999.6	83937.7	73314.1	113409	126286	112590	124608	129235	130549	120514	133444	76267.2	75551.9	94561	103645
79	25	442.017	17.5913	0.784864	GDP	C00035	1.40868	2274.09	442.017	9027.69	7111.33	6266.84	5966.84	2459.13	2754	7823.12	6454.02	2535.14	3768.48	1563.95	1402.09	90564.7	112724	106622	114870	117709	86460.2	57376.2	70777.3	60445.1	52409.8	64182.7	45324.4	30413.4	13464.1	50468.2	30572.6	28528.6	38442.8	9011.39	9939.65	13890.4	11484.3	13236.5	20798.6
23	10	455.097	11.2715	0.84295	FMN	C00061	0.22851	2208.27	455.097	2036.13	1016.88	2074.94	2520.81	2624.19	3089.07	495.026	1065.6	1446.63	949.772	1310.57	1587.8	3542.46	2146.34	4454.94	1106.01	4513.23	4428.16	3534.39	4093.46	3486	2760.38	3783.59	3747.79	1275.61	356.943	1317.19	2769.12	3689.25	3070.28	908.754	529.865	1002.65	1471.94	2298.2	2117.02
22	25	459.257	13.9044	0.851015	TNVK	TNVK	-1	2189.17	459.257	37868.3	39414.6	63411.7	61592.9	13026.6	13460	22216.1	16880.5	22219.2	20394.2	15913.5	15865.7	80329.6	80677.9	88256.4	51413.2	30075.9	23937.1	48033.6	46229.2	26279.7	23774.2	24928.8	22669.8	54627.2	47922.6	95602.7	89720.4	49783.7	40363.3	20894.3	24833.4	19927.7	20312	32808.8	33438.2
20	30	460.205	9.25564	0.849468	SDGLA	SDGLA	-1	2184.21	460.205	20848	20774.5	27126.2	25917.6	43742.7	46276.2	18907.7	17389.2	21266.2	18500.3	24600	21300.2	44655.4	51173.1	49973.9	30629.5	39831.6	46184	47014.1	45813	38617.4	37537.9	35004.6	34160.3	5097.69	5660.85	7374.22	7471.94	21947.7	20393.9	4997.61	4365.3	4518.95	4905.29	9299.52	10604.2
18	29	461.204	11.023	0.848998	PAEF	PAEF	-1	2179.95	461.204	22680.5	21682.8	27958.8	27328.8	4933.74	5230.71	16144.4	14171	16246.1	15543.5	8807.14	10329.2	17017.4	17800.2	16063.8	14083.9	1822.04	5027.28	16727.1	16692.2	9589.19	8383.46	5752.52	7678.22	15535.8	15426.9	28058.1	28575.4	9867.49	7560.09	8392.66	10655.7	3345.86	7552.06	12402.9	12833.5
11	32	474.236	6.90227	0.850385	PVNF	PVNF	-1	2120.18	474.236	284680	300774	421028	423335	92312.5	92619.1	275362	260362	330078	298921	196947	188575	228429	264951	253402	177412	80411.7	76176.2	216130	190825	141964	107698	102420	100320	241337	260321	416301	407817	203578	173075	143710	185164	153881	168145	243618	262324
10	31	480.981	15.5046	0.850747	dTTP	C00459	0.564615	2090.94	480.981	86765.2	89643.9	93641.3	85349	84004.5	108318	101293	94609.6	94218.1	94310.2	115449	105441	230049	284318	197582	216022	187681	175612	305756	340527	263224	262732	256996	261478	92719.8	97378.3	106702	107111	115832	111412	106201	102273	84920.1	49812	44540.6	113555
9	37	481.977	17.7323	0.850848	CTP	C00063	1.06772	2086.13	481.977	78370.4	78244.4	105000	104480	145548	160201	59128.1	56444.3	79162.7	91299.2	108604	103275	515544	566481	621528	578545	616051	614329	461466	511004	554014	564063	437531	467156	109671	126574	118654	129306	212749	210572	93599.7	105242	88595.1	82381.9	129651	126656
8	36	483.184	15.2807	0.851908	HVDD	HVDD	-1	2081.31	483.184	130513	135830	222814	201012	52078.8	52662.7	84525.3	79911.6	89809.1	89707.9	69581.9	60958	403975	436571	407192	376886	122394	109927	308525	329664	161189	149358	131765	138303	209831	218359	392012	389911	220810	207479	116272	110962	127524	130338	162492	149362
4	36	489.993	15.065	0.84097	dATP	C00131	-1	2052.01	489.993	26899	26712.4	32800.2	30445.4	35297.1	36943.8	30189.6	28983.9	33064.3	29962.5	36624.2	36006.3	92409.5	114060	94230.5	90609.4	90225.4	83739.3	101067	107229	104129	99504.3	93730.2	93621.9	43568.1	47336.4	47084.8	51284.7	50864.3	49301.9	48449.7	42410.5	42674.2	41305.5	50623.6	45666.5
10	43	505.988	15.8899	0.841771	ATP	ATP	-1	1987.09	505.988	1415704	1554278	1856882	1794490	2083527	2173992	1399084	1436835	1459328	1606004	1586384	1549127	7125004	6978720	7841988	7289640	9369481	8649035	6798062	6654616	7240654	6165168	7444016	6681684	2529902	2868202	2724692	3022032	3418553	3145523	2604902	2657883	2309861	2603573	2748996	2619760
38	37	521.983	18.6595	0.820973	GTP	C00044	1.34045	1926.55	521.983	100098	101565	136386	131185	148535	160908	73152.3	71153.8	89335.5	79988.6	103706	84457.6	858235	932839	923571	858812	780701	803587	577192	566282	582632	572206	488831	534941	192070	202610	214422	246035	252515	247964	129419	132913	125087	134091	159609	140240
156	39	565.048	16.2458	0.848137	UDP-glucose	C00029	0.754175	1779.66	565.048	381477	399312	369101	360106	350962	372749	354112	376328	377096	350451	376421	338596	1705802	1756353	1647120	1391917	1490754	1217536	1517555	1553557	1523068	1315007	1499911	1352918	1248650	1336105	1108861	1129162	1056742	1105701	1367566	1241849	954122	1086642	1025450	1083298
146	37	604.07	18.0576	0.852044	GDP-mannose	GDP-mannose (1*)	0.442413	1664.69	604.07	44224.8	50408.7	64087.7	67125.8	73469.5	80937.6	46554.3	42234.5	49370.6	53455.6	44917.4	37498.3	166482	187501	214641	180965	182016	165138	162483	170114	142538	140138	82874.5	82819	21743.2	24266.2	41395.4	41077.1	74483.6	72329.6	25454.8	28469.4	28492.2	30330.8	31301	30198.2
145	38	606.074	14.9963	0.850149	UDP-N-acetyl-D-glucosamine	C00043	1.00368	1658.79	606.074	279405	263441	289111	277147	299895	311781	308477	298437	329218	315106	308613	286390	731911	862599	779135	670761	972102	769420	742899	837159	827960	737428	792400	709708	351603	370160	365886	373144	398247	391924	405104	371520	323426	347496	325081	317337
176	38	662.102	14.004	0.843375	NAD+	C00003	0.995949	1519	662.102	1819329	1969084	1839425	1885372	1914852	1935305	1976114	2117738	2041232	1989996	2144517	2030143	2878476	3096254	2811266	1726354	2679914	2230107	2981353	2737315	2630343	2304381	2806825	2677494	2159596	2292178	2274240	2196195	2304939	2217460	2310788	2289831	2007790	2053164	2425459	2504650
174	37	664.117	13.2595	0.850521	NADH	C00004	0.259501	1514.49	664.117	382745	397560	1232806	1169646	1887267	1606664	111770	123097	199407	218999	193364	283097	2797892	2646116	4891036	4850076	6120798	6060590	469375	2144207	2319564	3314255	986661	851262	367075	865188	470538	599706	1090401	1036959	148882	355758	116788	180411	159303	157879
118	37	742.068	16.4303	0.850315	NADP+	C00006	1.0697	1355.29	742.068	64628.3	76066.4	83918.2	76659.9	68127	71480.1	51764	58130.6	60836.7	57796	59034	54969.5	431398	453151	432276	421517	241517	241304	382954	538654	434462	396197	184859	204900	149070	217779	132581	166979	126146	126293	124465	137134	100105	107713	109658	83749.1
116	39	766.108	13.3117	0.849244	CoA	C00010	0.688285	1313.21	766.108	33776.2	32331.5	51023.9	44823.5	57735.5	53423.5	25233.3	21372.2	32962.8	31042.5	36292.3	32125.7	139813	147479	139290	161834	111622	94729.1	91776	117280	100622	106492	67392.5	76006.7	50186.7	61947.4	64907.4	59414.1	79698.2	83307.4	45068.8	42763.9	41578.9	43596.1	52347	46311.5
114	35	784.15	11.2948	0.850459	FAD	C00016	0.70517	1283.11	784.15	45726	43012.1	59713.3	60403.9	105461	105967	38876.9	36994.6	44969.1	44186.4	60129.2	53561.1	93136.4	103730	116794	98815.2	130134	117418	94686.7	97290.2	95218.1	80637.9	91430.2	91184.8	24075.7	24518.5	31860.7	32276.2	53023.6	47967.3	23613.3	24931.9	20100.6	23781	36422.6	34305.2
111	36	808.119	12.0479	0.851613	Acetyl-CoA	C00024	0.952067	1243.82	808.119	90009.8	86708.8	90145.6	88807.4	139230	137750	68594.6	64372.6	63677.4	58897.1	74950.8	67360.3	192812	240178	173201	144375	162440	161950	153238	148494	127145	112238	105046	106055	68236	72738.9	77109.1	73726	127835	116911	51874.8	50426.2	31392.7	33505.8	48775.6	44919.2
1	36	259.022	15.0954	0.848846	Hexose-phosphate	C00085	-1	3873.76	259.022	18914.8	20643.4	20658.1	19820.8	13329.7	13423	17994.8	17258.5	14501	16541.9	11833.1	10819.1	87347.1	90604.2	75740.9	68493.9	59869.1	51139.1	68518	71386.5	59072.1	53773.7	48110	49375.5	45113	56115.2	45192.5	42255	26043.9	22747.6	41985.1	42416	38619.8	36001.2	19206.5	18694.6
2	39	259.022	15.8212	0.845123	Fructose-6-Phosphate	C00085	-1	3873.76	259.022	48520.3	56508.4	64027.1	63529.6	94103.5	89689.7	57035.4	55710.2	64922	69231.1	77511.3	76825.3	170642	212352	199749	198179	257773	264371	212760	212606	205864	208507	236256	253832	65127	73057.5	67358.7	73612.9	87166.2	87473.2	70988.2	68241.3	71635.2	72977.6	91190.2	85783.4
3	39	259.022	16.6857	0.848332	Glucose-6-Phosphate	C00085	-1	3873.76	259.022	88727.1	97328.1	107828	108064	154892	161504	77742	80197.1	85296.9	85463	103152	97339.1	325626	398665	416944	395876	478893	499146	365893	338803	348617	327907	358004	357790	122151	136246	142087	146850	166231	156587	112880	99498.1	104372	108070	120099	121811
4	36	259.022	17.0788	0.839534	Hexose-phosphate	C00085	-1	3873.76	259.022	151906	142929	159609	155892	157411	157985	55793.7	60161.3	66286.8	64320.1	76411.4	76250.6	313184	332819	311775	282676	285150	275306	97995.7	99866.8	98371.6	85645.5	116007	111881	286588	280093	257108	274669	172227	169282	81285.5	85147.5	76809.4	79338.6	75263.3	73114.3
5	35	175.036	16.6339	0.847134	N-Carbamoyl-L-aspartate	C00438	-1	5721.5	175.036	16544.1	15540.5	14282.7	10425.7	6193.88	5900.97	4767.96	6679.79	4552.6	3911.85	1911.16	1687.73	154726	149556	155679	119512	96576.7	63343.9	72896.1	64998.8	41852.3	30832.2	42021.6	27042	91018.7	79551.8	86685.8	86684.7	41252.8	33967.8	33026.4	27064.8	39182.9	45176.1	16603	16156.9
6	37	173.104	25.5853	0.841645	Arginine	C00062	-1	5786.03	173.104	155969	173100	156885	166881	201554	218919	224204	239831	193024	201127	227446	243346	533734	578097	519520	538377	527113	472657	939112	930636	753022	645595	578470	551670	158141	104547	108897	120876	181400	169445	165162	200286	105671	129280	212788	209488
7	37	402.011	16.7118	0.847704	CDP	C00112	-1	2499.53	402.011	5577.83	5268.97	7510.89	5930.47	7488.6	6266.04	3857.57	4084.87	4095.42	4950.54	4652.89	5463.47	121771	151576	129664	122701	107208	119762	164238	131160	105648	73769.9	128845	133817	25942.9	12210	21521.7	24262.8	20156.2	21136.2	21914.1	25221	11469.9	17465.5	14772.9	12191.6
8	38	321.05	12.8548	0.847784	dTMP	C00364	-1	3127.12	321.05	7206.3	6575.52	4457.88	4814.43	3664.74	3934.52	5334.78	5776.08	6251.25	5294.73	4771.79	4368.05	3182.13	4664.35	3608.54	3162.9	1973.53	1915.26	4046.06	4445.93	3616.65	3185.47	2322.87	4169.17	2910.81	3052.04	3719.81	3199.5	2205.09	2857.04	3967.12	2554.97	3723.29	3549.96	3371.45	3281.76
9	37	611.145	17.1729	0.843132	Glutathione disulfide	C00127	-1	1645.65	611.144	251707	343482	181571	205717	110219	146256	247903	390566	145830	164108	109358	119995	787626	911636	398858	748121	245759	303199	1367904	840392	538414	827815	247562	303038	400678	113257	147900	169448	105584	116967	267753	284474	107303	148561	72875.7	93414.8
10	36	445.053	16.215	0.84314	CDP-ethanolamine	C00570	-1	2258.54	445.053	283902	316424	306990	298423	461013	486526	336568	351702	315727	307295	455038	414606	774725	925690	834610	766232	1003008	902411	1078312	1183094	946874	870370	1042187	996503	379714	397828	360982	369255	502903	514133	473951	432239	314098	342524	407496	435356
11	37	184.002	16.2566	0.847415	3-Phospho-serine	C01005	-1	5444.9	184.002	3032.35	4495.79	4387.39	2697.65	4921.15	4629.72	1633.66	3347.5	1955.86	3505.01	2997.94	2344.39	10972.5	13348.5	13880.2	14174.3	16491	13160.1	12423.1	14131.2	11331.1	9699.94	12639.2	10596.9	3819.65	4354.73	2817.17	5094.56	5406.92	6120.51	2511.7	3838.23	2224.89	3691.52	3216.11	3784.81
12	34	134.047	6.78508	0.846594	Adenine	C00147	-1	7459.33	134.047	15850.9	21138.3	12631.6	21351.9	8544.94	16115.3	10698.5	14168.6	8305.26	10149.1	5337.07	8174.22	12161.9	15118.6	7184.83	10070.4	4903.06	6019.06	6586.35	10311.2	1761.99	6783.84	1934.97	5245.47	15551.4	22050.8	9221.35	14124	4620.22	8669.06	10107.2	14728.5	6085.97	8903.15	2584.62	5881.43
13	39	465.304	3.60422	0.848124	Cholesteryl sulfate	HMDB00653	-1	2160.52	465.304	88355.2	82857.8	79513.3	76390.1	105707	105929	68449	70739.7	61202.7	60430.4	92421.7	82796.6	36850.1	39719.6	47415.8	34482.6	74898.6	101301	33743.8	26703.2	39402	47127.9	73994.9	90389.9	125617	133355	114179	108886	146366	131737	112542	104952	98659.4	106348	126539	115851
14	22	242.078	11.7106	0.84316	Cytidine	C00475	-1	4144.54	242.078	1200.89	6670.4	7144.23	7473.32	2544.32	2004.27	397.437	2213.54	8140.92	1963.67	7482.07	8588.02	9282.15	10791.3	1082.14	9592.51	11710.6	10300.4	8937.08	10131.6	10018.6	9644.1	9953.86	10390.4	514.118	923.216	1058.44	849.498	5248.67	4839.2	554.422	356.091	428.345	389.165	3760.2	686.333
15	36	157.025	11.2585	0.847438	Dihydroorotate	C00337	-1	6374.15	157.025	16470.8	13794	7588.84	9389	5131.58	6410.22	6704.1	7499.71	3325.17	3610.99	2996	1347.22	41801.2	51262.1	50638.6	27278.6	42772.1	32865.9	47739.5	36487.8	27717.4	8997.05	27233.6	23459.6	9296.43	10849.9	12734.7	12295.2	9201.85	7285.7	8461.47	7364.39	7018.93	7221.53	3791.24	4318.8
16	37	118.051	14.4299	0.849546	Homoserine	C00263	-1	8461.15	118.051	23218.1	22084.2	15235	15186.6	8062.61	9450.17	27791.6	28034.7	18916.3	17297.7	16493.4	14121.8	23204.9	25130.6	24187.1	17180.2	15530	11234.1	26748.9	29063.8	20552.9	19449.4	20647.1	14110.8	29301.8	26165.7	21723.2	22586.7	19034.5	16910.4	39494.2	34729.4	33334.4	31274.3	33106.3	26149.1
17	36	367.018	17.1375	0.849155	Orotidine 5-phosphate	C01103	-1	2737.27	367.018	6806.38	9273.69	11070.9	12127.5	5491.29	7662.49	3108.84	3158.64	4908.68	3821.92	2614.52	2831.01	47551.8	44552.9	37181.1	27013.3	26006.8	21265.3	11913.1	14345.9	9901.3	6063.97	9441.82	9188.01	19122	22341.2	25244.9	22921.3	12557.2	13678.8	10326.9	6152.13	12857.3	10394.7	6190.6	5782.17
18	37	168.066	7.96943	0.84805	Pyridoxine	C00314	-1	5958.71	168.066	22221.4	29184.1	20678.7	18188.8	16421.7	20469.3	25959	30592.9	23811.1	21571.6	21502.5	19184.8	23830.1	22439.2	22143.5	21776.5	15787	12034.9	32709.9	24784.9	22691	20467.7	18842.5	16790.2	16030.6	9152.47	8580.32	8354.83	7460.73	7553.45	12840	13157.5	4548.14	8105.76	8229.93	8528.97
19	36	449.186	4.62284	0.845787	Geranylgeranyl pyrophosphate	[Geranylgeranyl pyrophosphate]	-1	2238.69	449.186	11758.2	12875.5	15992.8	15927.7	17692.4	18479.8	8883.16	7846.11	10624.3	8603	11759.9	10723.2	28893.7	30218.6	38079.1	23681.7	43163.2	33139.8	22273.6	18929	25917.9	18141.6	29984.2	22366.7	17144.1	20263.8	24106.7	22294	28584.5	25702.7	12717.2	11008.5	14251.4	11858.7	15393.2	13562.1
20	36	381.123	5.22835	0.842742	Farnesyl diphosphate	C00448	-1	2636.71	381.123	6959.85	7936.8	10400.2	10019.7	13705.8	14687.1	7269.3	7177.93	9932.5	10487.1	10974.9	10465.4	29228	32202.9	44007.8	33877.6	47541.5	38403.5	33127.2	29418.4	44414.9	33901.9	46150.5	38961.6	7723.27	8640.28	9687.19	10517.5	19145.6	17652.9	9380.49	7181.34	9098.07	9344.57	14560.4	13028.3
21	36	440.132	16.4445	0.849323	Folate	C00504	-1	2284.01	440.132	39107.5	46689.3	49033.7	46827.7	56320.6	58873	31808.7	38332.7	38401.8	39013	42729.3	39995.2	130462	143305	152595	129915	160205	130219	124890	117121	113855	96643.9	119175	102099	197602	173327	194880	178554	226103	227999	160289	156792	140110	153344	131561	165448

## Sheet: Ratio
medMz	medRt	compound	Exp3_1hr	Exp3_3hr	Exp3_6hr		Exp2_1hr	Exp2_3hr	Exp2_6hr		Exp1_1hr	Exp1_3hr	Exp1_6hr
87.0087	15.2517	Pyruvate	3.15901	4.24123	3.69973		1.97405	2.50152	4.1322		3.07026	4.48557	6.06781
89.0244	9.64246	Lactate	2.84207	5.6661	4.42373		5.91329	7.87661	8.24688		8.02346	5.33907	5.01504
101.024	15.549	Succinate semialdehyde	0.769564	0.624368	0.844407		0.946246	0.583645	0.775656		0.622891	0.624477	0.614048
102.056	15.2827	4-Aminobutanoate	0.938949	3.21115	3.14527		3.25653	2.34157	1.76082		3.90828	0.776858	1.74755
104.035	15.6545	Serine	1.30912	1.88249	1.1029		1.80047	1.10852	1.18922		0.428193	0.676783	0.79711
111.02	12.4435	Uracil	0.80387	0.665603	0.562287		0.524845	0.571689	0.820969		0.8611	0.742133	0.575279
114.056	12.6926	Proline	1.1086	0.980218	1.18324		1.14218	0.955999	1.36101		1.11204	0.868675	0.987675
116.072	12.4198	Valine	1.091	0.876612	1.1011		1.16513	0.932801	1.26392		1.04469	0.817007	1.01786
117.019	15.1477	Succinate	1.11832	0.666456	1.00499		1.49672	0.982549	1.51518		1.68111	0.915245	0.957971
118.051	14.4297	Threonine	1.55049	0.864735	1.96446		1.15469	0.786565	1.29868		1.33815	1.51685	1.6485
128.072	12.2811	Pipecolate	1.35154	1.12972	2.28145		1.38019	1.05186	2.48092		1.3778	1.04492	1.51972
130.051	14.3655	Hydroxy-L-proline	1.1402	1.1046	1.08211		1.18168	1.16993	1.13183		1.2334	0.968843	0.632646
130.051	8.86231	Acetyl-L-alanine	0.759342	1.20436	0.721889		1.06156	0.586114	0.781609		1.84431	0.670286	0.77642
130.087	10.7022	Leucine	1.07176	0.964517	1.08923		1.19709	0.978272	1.11397		1.07658	0.809888	0.945091
130.087	11.198	Isoleucine	1.14414	1.06068	1.11497		1.39613	1.03453	1.15168		1.18187	0.937172	0.987612
131.046	15.1803	Asparagine	0.902535	0.798714	1.0838		1.24966	1.07001	1.45232		0.979738	0.812632	0.973017
131.083	22.4391	Ornithine	1.08498	1.10038	0.838787		1.20929	0.878423	0.616884		1.19728	0.837698	0.810866
132.03	14.9577	Aspartic Acid	0.919449	0.701873	0.986979		1.13991	0.832688	0.883553		0.957424	0.786876	0.957443
133.014	16.0013	Malate	0.923429	0.913092	0.995665		1.41474	0.870494	1.04194		1.01513	0.79083	0.590045
135.031	10.1343	Hypoxanthine	1.17678	1.27478	1.40984		1.53729	1.29861	1.21662		1.1941	1.05527	0.894076
145.014	15.5616	2-Ketoglutarate	0.675221	0.686817	0.935269		1.06096	0.517844	0.767469		0.563834	0.507623	0.522858
145.062	14.9108	Glutamine	1.45559	1.84952	1.74326		1.88096	1.85696	2.26931		1.81248	1.54536	2.43139
145.098	24.125	Lysine	3.36302	1.76717	2.44915		2.74277	1.80657	2.11311		3.56684	1.76224	2.03235
146.046	14.6318	Glutamate	1.00915	0.961894	1.15828		1.0715	0.905806	0.840836		1.13965	0.981616	0.973482
147.03	15.1695	2-Hydroxyglutarate	0.919321	0.584076	0.920751		0.878283	0.800749	0.701543		0.746832	0.600949	0.698997
148.044	11.4291	Methionine	1.03462	0.8554	0.646081		1.36672	0.905227	1.25143		1.21805	0.915921	0.778802
151.026	11.4494	Xanthine	0.971833	1.29198	0.980971		2.17275	1.13411	1.03733		0.942366	0.260041	0.315055
154.062	14.5008	Histidine	1.64986	1.86145	2.89949		1.38199	1.57585	2.14956		1.45221	1.43376	2.21818
155.01	10.2076	Orotate	0.3435	0.244757	0.233177		0.462214	0.41309	0.431286		0.502515	0.469207	0.331545
164.072	10.0036	Phenylalanine	1.07938	0.93006	1.15193		1.29634	1.02979	1.1794		1.07847	0.792516	0.992367
166.975	17.3482	Phosphoenolpyruvate	1.31586	1.11085	0.985072		1.21246	1.20778	1.12723		1.16728	1.2808	1.10555
167.021	12.7248	Uric Acid	1.0685	0.977515	0.774395		0.896836	0.907418	1.17307		1.10264	0.890318	0.749065
168.991	15.2592	Glycerone phosphate	1.24259	1.05738	0.727519		1.25425	1.04277	0.700692		2.20038	2.09616	0.891197
168.991	15.9167	Glyceraldehyde 3-phosphate	0.4745	0.654378	0.423829		0.581812	0.603299	0.498574		0.744842	0.743128	0.434883
171.006	14.8755	sn-Glycerol 3-phosphate	2.3639	3.64529	2.75231		2.71608	2.32222	2.25338		2.74031	3.02363	2.28285
177.041	14.6086	D-Glucono-1-4-lactone	5.47335	2.84331	3.43984		1.63578	4.1814	4.76592		3.06411	5.2964	6.16174
179.056	17.0416	myo-Inositol	0.988789	0.803591	0.897893		0.94932	0.865073	0.771607		0.920969	0.84123	0.8512
180.066	12.9619	Tyrosine	1.11582	1.08267	1.15324		1.12715	0.988827	1.19764		1.13147	0.902518	1.06168
181.072	13.8819	Mannitol	1.46568	0.925882	0.767829		0.91953	0.909348	1.04831		0.758841	0.735054	0.986394
184.986	16.7104	3-Phosho-D-glycerate	0.994913	1.06524	1.03936		1.01661	0.981545	1.00057		0.99746	1.1161	1.01324
188.057	14.086	N-Acetyl-glutamate	0.554885	0.284425	0.377107		1.41742	0.787735	0.611333		1.25209	0.824338	0.449159
191.02	17.8732	Citrate	0.806769	1.01235	1.01427		0.901732	0.916139	0.928743		1.06453	0.870714	0.756912
195.051	14.1083	Gluconate	1.27133	1.12693	1.02634		1.09334	0.801916	0.884398		1.07843	1.04886	1.06742
199.001	16.65	Erythrose 4-phosphate	0.723838	0.584025	0.365144		0.749747	0.980946	0.846238		0.887365	1.02103	0.749208
203.083	11.571	Tryptophan	0.977817	0.916745	0.964433		1.13754	0.92438	1.05947		1.09558	0.722483	0.884472
218.104	8.55237	Pantothenate	0.979677	0.697892	0.930846		1.13317	1.02313	0.870983		0.876545	0.757752	0.495649
226.083	9.80908	Deoxycytidine	2.53954	2.94784	3.01355		3.78803	3.03727	4.65808		5.6285	3.06974	2.09343
227.202	3.90402	Myristic acid	0.946709	0.814798	0.492749		0.848996	1.00941	0.66565		1.99091	0.592566	0.684525
229.012	15.5076	Ribose-5-phosphate	1.67841	1.59434	1.15476		1.42907	1.2203	1.17839		2.77496	3.2124	2.28825
229.083	15.3541	PD	1.28673	1.3146	2.68225		1.26353	1.20933	2.9187		1.09303	0.977241	1.53805
231.099	13.518	VD	11.5926	5.43456	7.8446		2.09135	1.36758	1.99633		1.80882	1.25169	2.88731
243.099	15.0106	PE	2.35169	2.04167	3.46934		2.24971	1.64785	3.07781		2.33931	1.98886	3.20669
244.999	12.4205	Isopentenylpyrophosphate	0.916205	1.62321	0.782458		1.08688	1.29191	1.62133		1.88519	1.4513	1.13782
245.114	12.39	LD	1.15131	1.26765	1.20144		1.48609	1.07688	1.18527		1.29485	0.745834	0.91028
264.952	17.6373	1-3 (2-3)-diphopshateglycerate	1.90555	1.81225	1.32577		1.57404	1.65913	1.40669		1.86646	1.89005	1.14203
267.073	10.8542	Inosine	1.4123	1.50277	1.7365		1.28719	0.974917	1.34251		1.60098	1.14609	1.25785
275.017	17.4636	6-Phospho-D-gluconate	0.955026	0.875735	0.718072		0.89887	0.804928	0.831548		1.0502	0.8826	0.760884
275.017	16.8944	6-Phospho-D-gluconate	0.815949	0.690424	0.634734		0.662101	0.584147	0.536571		0.829539	0.672441	0.635519
287.052	12.4283	Orotidine	0.760762	0.713543	0.523246		0.412768	0.219232	0.98177		1.28453	0.709827	0.478414
289.033	16.1326	Sedoheptulose-1/7-phosphate	1.06551	1.12643	1.05216		1.08702	1.26834	1.18066		1.19878	1.10581	1.19138
306.077	14.2648	Glutathione	0.935952	0.749414	0.716394		0.772122	1.76987	0.82765		0.928357	0.712056	0.686047
307.034	13.6833	dUMP	1.12232	1.77462	0.887148		3.52409	1.85893	4.37637		3.47261	5.17771	2.30224
322.045	15.682	CMP	1.17865	1.20563	1.24898		0.870508	0.544246	1.31145		1.38333	1.267	1.10172
323.029	15.0114	UMP	0.992506	0.956236	0.994771		0.494537	0.651366	1.0366		0.963404	0.93032	0.811965
328.046	9.38881	Cyclic AMP	0.51409	0.569729	0.357099		0.671574	0.661306	0.43005		0.533549	0.51832	0.393539
332.146	11.5777	DLS	0.935411	0.582105	0.78873		0.890675	0.865783	1.12365		0.498071	0.549404	0.87252
333.059	16.0788	sn-glycero-3-Phospho-1-inositol	0.765915	1.06655	1.2236		1.0526	1.0759	1.13922		0.950606	1.24045	0.928718
338.988	17.6602	Fructose-1-6-bisphosphate	1.95339	1.49	0.821974		2.00699	1.87163	1.49767		2.62871	3.88328	1.85609
341.183	9.50174	PVQ	1.9381	1.51484	2.35371		1.96277	1.4303	3.53521		1.62146	0.891214	2.73052
346.056	15.8997	dGMP	1.13771	0.916496	0.861382		1.04011	0.934355	0.826594		1.00822	1.64963	0.671322
346.056	13.5516	AMP	1.25422	1.49103	1.96683		1.74487	0.500167	0.620516		0.665138	0.409528	0.753367
347.04	15.2588	IMP	0.895797	0.868236	0.932871		1.01183	1.00462	0.918489		1.05225	1.05249	0.752772
359.157	12.3055	EVGG	0.988044	0.967564	0.815801		1.03647	0.91514	0.938367		1.01323	0.794076	0.826241
362.051	16.5244	GMP	0.587365	0.535504	0.80768		0.635649	0.245129	0.427426		0.2584	0.238795	0.465211
368.999	17.9064	Sedoheptoluse bisphosphate	1.03113	0.818582	0.633642		1.52214	1.27712	0.761121		2.26279	0.703076	0.651383
372.141	16.6653	PEE	1.13586	1.04371	2.15019		1.33776	0.88455	1.82201		1.088	0.694873	2.22813
373.173	10.8569	DGLA	0.720229	0.727737	2.24169		0.832025	0.693838	1.45617		0.651204	0.42964	1.74445
382.173	11.0869	HLD	0.777517	0.658812	1.56988		0.918149	0.566283	1.35908		0.67847	0.393817	1.49604
383.114	13.3784	S-Adenosyl-L-homocysteine	0.839016	0.84685	0.804239		0.942911	0.87533	1.17454		0.968326	0.702115	0.839473
386.016	14.2408	dCDP	1.35411	1.29535	1.49379		1.1851	1.38691	1.85222		1.16856	1.10893	1.15544
388.944	18.3915	5-Phosphoribosyl-1-pyrophosphate	0.89847	1.89924	1.98542		2.03455	1.2624	1.3078		1.13438	1.19876	1.22385
389.204	8.4649	ATLS	1.04994	1.02585	0.91565		1.03057	0.899288	0.933462		1.04997	0.665432	0.838592
398.184	8.01559	PHF	2.43742	1.16784	1.52534		2.08122	1.35346	2.7014		1.82173	0.703872	1.87241
399.01	15.5012	Octoluse Bisphosphate	3.06059	3.47581	1.27808		2.10143	1.74256	1.65569		8.2946	7.12586	3.12708
399.188	10.7464	PDAV	1.37594	1.38034	2.34079		1.45023	1.49763	2.55201		1.02483	1.04078	2.02932
402.995	16.2178	UDP	0.760157	0.743388	0.936583		1.21294	0.705117	0.734258		0.783356	0.430493	0.512377
410.026	13.9472	dADP	1.17307	0.520839	1.26766		1.0009	0.960861	1.16733		0.43386	0.167176	0.2747
412.22	9.20872	PVQA	0.531772	0.315173	1.03023		0.71523	0.535597	0.885591		0.566087	0.316834	0.869087
417.162	11.6693	DEVG	1.13857	1.26075	0.983916		0.870147	1.05872	1.02037		1.01263	0.630905	0.875283
417.199	10.7047	DALT	0.734315	0.680247	1.90273		0.754969	0.546903	1.43874		0.634006	0.415337	1.63548
421.22	9.59374	PAVH	0.51398	0.303757	1.10842		0.610619	0.369568	0.924637		0.389663	0.161362	0.830773
423.152	11.5258	SFGD	0.971962	0.926934	0.992618		0.957365	0.888118	0.887382		0.998398	0.657022	0.834282
426.022	14.8059	ADP	0.910768	0.67514	1.04519		1.16724	0.745542	0.871252		0.774491	0.447685	0.585157
427.005	17.0674	IDP	1.46131	1.45771	1.56081		0.53629	0.614825	0.823997		0.885312	1.38392	1.31371
437.168	11.3394	ESFG	1.26565	0.982222	1.35813		1.51755	1.05266	1.4585		1.20727	0.823273	1.44096
438.236	7.08259	PPVQ	0.973046	0.938783	0.947191		1.01389	0.805117	0.8204		1.0595	0.640052	0.762964
442.017	17.5913	GDP	0.884635	0.515267	0.568956		0.630402	0.509523	0.536354		0.431908	0.313111	0.508204
455.097	11.2715	FMN	0.511174	0.521439	0.507306		1.34086	1.12326	0.842306		0.881209	0.605581	0.653184
459.257	13.9044	TNVK	0.50589	0.340894	1.19982		0.585456	0.358374	0.881243		0.445907	0.217133	0.734878
460.205	9.25564	SDGLA	0.87205	0.749692	0.509896		0.968678	0.944814	0.804097		0.870277	0.634793	0.470075
461.204	11.023	PAEF	0.683344	0.574987	1.88267		0.959839	0.596154	1.96089		0.615205	0.192429	1.44807
474.236	6.90227	PVNF	0.915057	0.744939	2.08468		0.824833	0.579511	1.29473		0.655574	0.390753	1.34326
480.981	15.5046	dTTP	1.1105	1.05329	1.14854		1.25646	1.27164	1.42715		1.09667	0.630138	0.695711
481.977	17.7323	CTP	0.73794	0.813738	0.692984		0.898749	0.931674	0.735291		0.841673	0.689533	0.605467
483.184	15.2807	HVDD	0.617387	0.423564	1.2463		0.759256	0.396067	1.16248		0.530684	0.329779	0.728137
489.993	15.065	dATP	1.10375	0.996541	1.00539		1.00885	1.10167	1.07695		0.999513	0.853718	0.961304
505.988	15.8899	ATP	0.954861	0.839501	0.736464		0.953839	0.885947	0.783955		0.974932	0.854997	0.8179
521.983	18.6595	GTP	0.715579	0.63282	0.608072		0.638429	0.647918	0.646204		0.664669	0.562871	0.599123
565.048	16.2458	UDP-glucose	0.935513	0.997723	0.987987		0.887052	0.933873	1.05337		1.00954	0.91186	0.975169
604.07	18.0576	GDP-mannose	0.938237	0.783656	0.533757		0.939584	0.714539	0.477291		1.17203	0.713243	0.418895
606.074	14.9963	UDP-N-acetyl-D-glucosamine	1.11802	1.13786	0.972742		0.990936	1.07966	0.862526		1.07601	0.907842	0.813011
662.102	14.004	NAD+	1.08062	1.08227	1.08428		0.957142	1.08751	1.11696		1.03343	0.908402	1.09015
664.117	13.2595	NADH	0.300994	0.174158	0.136368		0.480084	0.578355	0.15088		0.409523	0.277692	0.149096
742.068	16.4303	NADP+	0.781086	0.738785	0.816603		1.04189	0.972904	0.807253		0.713097	0.693745	0.766156
766.108	13.3117	CoA	0.704994	0.667783	0.615497		0.727678	0.687801	0.69493		0.783283	0.685119	0.605246
784.15	11.2948	FAD	0.855004	0.742238	0.537726		0.975163	0.815622	0.737685		0.99899	0.684186	0.700337
808.119	12.0479	Acetyl-CoA	0.752423	0.684953	0.513795		0.696855	0.753781	0.650762		0.725668	0.430262	0.382826
259.022	15.0954	Hexose-phosphate	0.891175	0.76689	0.846725		0.786195	0.782376	0.878182		0.83377	0.853323	0.776799
259.022	15.8212	Fructose-6-Phosphate	1.07347	1.05171	0.83973		1.11063	1.04132	0.938607		1.00756	1.02583	1.01337
259.022	16.6857	Glucose-6-Phosphate	0.848883	0.790952	0.633672		0.972946	0.832318	0.731867		0.821907	0.735255	0.749371
259.022	17.0788	Hexose-phosphate	0.393288	0.413967	0.484033		0.306287	0.309558	0.406612		0.293698	0.293635	0.434477
175.036	16.6339	N-Carbamoyl-L-aspartate	0.356798	0.342573	0.297556		0.453181	0.264124	0.431862		0.352295	0.486582	0.435518
173.104	25.5853	Arginine	1.41014	1.21739	1.11967		1.68168	1.32207	1.1304		1.39119	1.02254	1.2036
402.011	16.7118	CDP	0.732238	0.672995	0.735487		1.08067	0.710947	1.15725		1.23543	0.631991	0.653012
321.05	12.8548	dTMP	0.806197	1.24521	1.20273		1.08227	1.00453	1.66943		1.09379	1.05115	1.31431
611.145	17.1729	Glutathione disulfide	1.07272	0.800277	0.894249		1.29956	1.19115	1.00299		1.07451	0.806257	0.747201
445.053	16.215	CDP-ethanolamine	1.14649	1.02908	0.917792		1.32991	1.13518	1.06994		1.16545	0.89919	0.828734
184.002	16.2566	3-Phospho-serine	0.661673	0.770761	0.559356		1.09183	0.749648	0.783649		0.776808	0.747802	0.607328
134.047	6.78508	Adenine	0.67228	0.543039	0.547898		0.6194	0.49526	0.657422		0.660487	0.64206	0.637058
465.304	3.60422	Cholesteryl sulfate	0.812956	0.780182	0.827925		0.789437	1.05655	0.932947		0.839833	0.919048	0.871585
242.078	11.7106	Cytidine	0.33171	0.691264	3.53298		0.949947	1.842	0.924272		0.633473	0.428478	0.44078
157.025	11.2585	Dihydroorotate	0.469319	0.408542	0.376304		0.905054	0.471199	0.670208		0.785548	0.568937	0.491889
118.051	14.4299	Homoserine	1.23231	1.1904	1.74816		1.15469	0.967003	1.29868		1.33815	1.45811	1.6485
367.018	17.1375	Orotidine 5-phosphate	0.389767	0.376345	0.41399		0.285099	0.248702	0.394098		0.397437	0.482745	0.456349
168.066	7.96943	Pyridoxine	1.10011	1.16763	1.10291		1.24261	0.982665	1.28074		1.03234	0.747197	1.1162
449.186	4.62284	Geranylgeranyl pyrophosphate	0.679119	0.602348	0.621557		0.697023	0.713389	0.686093		0.634244	0.562709	0.533372
381.123	5.22835	Farnesyl diphosphate	0.96983	0.999987	0.755128		1.01815	1.00554	0.990308		1.01212	0.912788	0.749721
440.132	16.4445	Folate	0.817529	0.80757	0.718135		0.884006	0.745105	0.761898		0.854827	0.785824	0.654058

## Sheet: Log2
medMz	medRt	compound	Exp3_1hr	Exp3_3hr	Exp3_6hr		Exp2_1hr	Exp2_3hr	Exp2_6hr		Exp1_1hr	Exp1_3hr	Exp1_6hr
87.0087	15.2517	Pyruvate	1.65947	2.08448	1.88742		0.981161	1.3228	2.04691		1.61836	2.16529	2.60118
89.0244	9.64246	Lactate	1.50694	2.50236	2.14526		2.56396	2.97758	3.04385		3.00422	2.41659	2.32626
101.024	15.549	Succinate semialdehyde	-0.377887	-0.679531	-0.243989		-0.0797126	-0.776837	-0.366512		-0.682949	-0.67928	-0.703577
102.056	15.2827	4-Aminobutanoate	-0.0908807	1.68309	1.65318		1.70333	1.22748	0.816248		1.96654	-0.364278	0.80533
104.035	15.6545	Serine	0.388597	0.912645	0.141299		0.848371	0.148629	0.250017		-1.22367	-0.563234	-0.327149
111.02	12.4435	Uracil	-0.314965	-0.587266	-0.830622		-0.930038	-0.806696	-0.2846		-0.215747	-0.430251	-0.797667
114.056	12.6926	Proline	0.148737	-0.0288259	0.242744		0.191785	-0.0649184	0.444673		0.153205	-0.203111	-0.017892
116.072	12.4198	Valine	0.125651	-0.189989	0.13895		0.22049	-0.100359	0.337902		0.0630757	-0.29158	0.0255427
117.019	15.1477	Succinate	0.161333	-0.585418	0.00718202		0.581803	-0.0253982	0.599489		0.749418	-0.12777	-0.0619468
118.051	14.4297	Threonine	0.632724	-0.20967	0.974134		0.207507	-0.346362	0.377041		0.420235	0.60108	0.721158
128.072	12.2811	Pipecolate	0.434606	0.175968	1.18995		0.46487	0.0729465	1.31088		0.462367	0.063399	0.603804
130.051	14.3655	Hydroxy-L-proline	0.189289	0.143525	0.113853		0.240836	0.226426	0.178654		0.302643	-0.0456656	-0.660529
130.051	8.86231	Acetyl-L-alanine	-0.397179	0.268272	-0.47015		0.0861882	-0.770747	-0.355481		0.883085	-0.577151	-0.365091
130.087	10.7022	Leucine	0.0999819	-0.0521217	0.123312		0.259537	-0.0316928	0.155706		0.10645	-0.304206	-0.0814752
130.087	11.198	Isoleucine	0.194257	0.0849839	0.157008		0.481432	0.0489811	0.203741		0.241072	-0.0936142	-0.0179834
131.046	15.1803	Asparagine	-0.147946	-0.324249	0.116097		0.32153	0.0976211	0.538363		-0.0295327	-0.299326	-0.0394633
131.083	22.4391	Ornithine	0.11767	0.138	-0.253624		0.274157	-0.187012	-0.696929		0.259755	-0.255498	-0.302465
132.03	14.9577	Aspartic Acid	-0.121158	-0.510719	-0.0189094		0.188924	-0.264152	-0.178612		-0.0627698	-0.345792	-0.0627419
133.014	16.0013	Malate	-0.114927	-0.131168	-0.00626698		0.500536	-0.200094	0.0592669		0.0216584	-0.33856	-0.761103
135.031	10.1343	Hypoxanthine	0.23485	0.35025	0.495529		0.620391	0.376972	0.282882		0.255923	0.0776189	-0.16153
145.014	15.5616	2-Ketoglutarate	-0.566569	-0.542002	-0.0965474		0.0853721	-0.94941	-0.38182		-0.826658	-0.978172	-0.93551
145.062	14.9108	Glutamine	0.541603	0.887149	0.801787		0.911469	0.892941	1.18225		0.857968	0.62794	1.28178
145.098	24.125	Lysine	1.74976	0.821442	1.29228		1.45563	0.85325	1.07937		1.83465	0.817414	1.02315
146.046	14.6318	Glutamate	0.0131366	-0.0560499	0.211988		0.0996379	-0.142726	-0.250103		0.188591	-0.0267698	-0.038774
147.03	15.1695	2-Hydroxyglutarate	-0.121359	-0.775771	-0.119118		-0.187242	-0.320579	-0.511397		-0.421144	-0.734686	-0.516641
148.044	11.4291	Methionine	0.049101	-0.225328	-0.630214		0.450713	-0.143649	0.32358		0.284575	-0.126704	-0.360672
151.026	11.4494	Xanthine	-0.0412195	0.369587	-0.0277181		1.11952	0.181558	0.0528681		-0.0856403	-1.94319	-1.66632
154.062	14.5008	Histidine	0.722344	0.896429	1.5358		0.466745	0.656131	1.10404		0.538245	0.519807	1.14938
155.01	10.2076	Orotate	-1.54162	-2.03058	-2.1005		-1.11337	-1.27547	-1.21328		-0.992762	-1.0917	-1.59272
164.072	10.0036	Phenylalanine	0.110205	-0.104604	0.204052		0.374442	0.0423552	0.238054		0.10899	-0.335488	-0.0110545
166.975	17.3482	Phosphoenolpyruvate	0.396006	0.151663	-0.0216989		0.277939	0.272357	0.172782		0.223154	0.357049	0.144768
167.021	12.7248	Uric Acid	0.0955825	-0.0328091	-0.368858		-0.157083	-0.140161	0.230294		0.140957	-0.167607	-0.416838
168.991	15.2592	Glycerone phosphate	0.313356	0.0804948	-0.458944		0.326826	0.0604154	-0.513147		1.13775	1.06775	-0.166183
168.991	15.9167	Glyceraldehyde 3-phosphate	-1.07552	-0.611805	-1.23845		-0.781375	-0.729054	-1.00412		-0.424995	-0.428318	-1.2013
171.006	14.8755	sn-Glycerol 3-phosphate	1.24117	1.86603	1.46064		1.44152	1.2155	1.17209		1.45434	1.59628	1.19084
177.041	14.6086	D-Glucono-1-4-lactone	2.45243	1.50757	1.78234		0.709976	2.06399	2.25276		1.61547	2.40501	2.62334
179.056	17.0416	myo-Inositol	-0.0162647	-0.315466	-0.155385		-0.0750329	-0.209106	-0.374061		-0.118775	-0.249428	-0.23243
180.066	12.9619	Tyrosine	0.158104	0.114594	0.205691		0.17268	-0.0162104	0.260194		0.178195	-0.147973	0.0863545
181.072	13.8819	Mannitol	0.551568	-0.111099	-0.381143		-0.121032	-0.137095	0.0680718		-0.398131	-0.444078	-0.0197636
184.986	16.7104	3-Phosho-D-glycerate	-0.00735839	0.0911726	0.0556955		0.0237713	-0.0268733	0.000818646		-0.00366963	0.158471	0.0189707
188.057	14.086	N-Acetyl-glutamate	-0.849739	-1.81388	-1.40695		0.503269	-0.344219	-0.70997		0.324339	-0.278692	-1.1547
191.02	17.8732	Citrate	-0.309772	0.0177027	0.0204359		-0.14923	-0.126362	-0.106649		0.0902163	-0.19973	-0.401802
195.051	14.1083	Gluconate	0.346342	0.172402	0.037511		0.128742	-0.318476	-0.177232		0.108929	0.0688217	0.0941271
199.001	16.65	Erythrose 4-phosphate	-0.466262	-0.775898	-1.45346		-0.415525	-0.0277543	-0.240865		-0.172401	0.0300206	-0.416562
203.083	11.571	Tryptophan	-0.0323639	-0.125408	-0.0522475		0.185923	-0.113442	0.0833444		0.1317	-0.468964	-0.177111
218.104	8.55237	Pantothenate	-0.0296213	-0.518923	-0.103386		0.18036	0.0329913	-0.199283		-0.1901	-0.400202	-1.01261
226.083	9.80908	Deoxycytidine	1.34457	1.55966	1.59146		1.92145	1.60277	2.21974		2.49275	1.61812	1.06587
227.202	3.90402	Myristic acid	-0.079007	-0.295485	-1.02108		-0.23617	0.0135116	-0.587165		0.993431	-0.754952	-0.546825
229.012	15.5076	Ribose-5-phosphate	0.747098	0.672957	0.207593		0.515081	0.287238	0.236823		1.47246	1.68365	1.19424
229.083	15.3541	PD	0.363711	0.394626	1.42344		0.337456	0.274206	1.54532		0.128328	-0.0332131	0.621106
231.099	13.518	VD	3.53514	2.44216	2.9717		1.06444	0.451621	0.997349		0.855052	0.323882	1.52973
243.099	15.0106	PE	1.2337	1.02975	1.79466		1.16974	0.720584	1.6219		1.22608	0.991939	1.68109
244.999	12.4205	Isopentenylpyrophosphate	-0.126258	0.698852	-0.353916		0.120189	0.36951	0.697179		0.914708	0.53735	0.186268
245.114	12.39	LD	0.203272	0.342155	0.264769		0.571526	0.106863	0.245216		0.372788	-0.423074	-0.135617
264.952	17.6373	1-3 (2-3)-diphopshateglycerate	0.930207	0.85778	0.406827		0.654475	0.730427	0.492302		0.900308	0.918427	0.191594
267.073	10.8542	Inosine	0.498044	0.58762	0.796184		0.364228	-0.0366489	0.424938		0.678954	0.196721	0.330957
275.017	17.4636	6-Phospho-D-gluconate	-0.0663882	-0.191434	-0.477799		-0.153816	-0.313068	-0.266129		0.0706612	-0.180169	-0.394252
275.017	16.8944	6-Phospho-D-gluconate	-0.293449	-0.534444	-0.655776		-0.594876	-0.775596	-0.898159		-0.269619	-0.57252	-0.653992
287.052	12.4283	Orotidine	-0.394484	-0.486928	-0.934438		-1.2766	-2.18947	-0.0265435		0.361245	-0.49446	-1.06367
289.033	16.1326	Sedoheptulose-1/7-phosphate	0.0915438	0.171764	0.0733486		0.120378	0.342947	0.239595		0.261568	0.145099	0.252637
306.077	14.2648	Glutathione	-0.0954941	-0.416165	-0.481175		-0.373099	0.823641	-0.272907		-0.107249	-0.489937	-0.543621
307.034	13.6833	dUMP	0.166478	0.82751	-0.172754		1.81725	0.894471	2.12973		1.79602	2.37231	1.20304
322.045	15.682	CMP	0.237134	0.269785	0.320754		-0.20007	-0.877668	0.391167		0.468144	0.341415	0.139757
323.029	15.0114	UMP	-0.010852	-0.0645618	-0.00756341		-1.01585	-0.61846	0.0518575		-0.0537865	-0.104201	-0.300511
328.046	9.38881	Cyclic AMP	-0.959908	-0.811652	-1.48561		-0.574381	-0.596611	-1.21742		-0.906307	-0.948085	-1.34542
332.146	11.5777	DLS	-0.0963274	-0.780648	-0.342396		-0.167029	-0.207922	0.16819		-1.00558	-0.86406	-0.196739
333.059	16.0788	sn-glycero-3-Phospho-1-inositol	-0.384743	0.0929463	0.291133		0.0739589	0.105546	0.188045		-0.0730801	0.31086	-0.106688
338.988	17.6602	Fructose-1-6-bisphosphate	0.965978	0.575308	-0.282835		1.00504	0.904296	0.582724		1.39436	1.95728	0.892264
341.183	9.50174	PVQ	0.954642	0.599162	1.23494		0.972892	0.516323	1.8218		0.697295	-0.166157	1.44918
346.056	15.8997	dGMP	0.186137	-0.125799	-0.215274		0.056737	-0.0979566	-0.274749		0.0118094	0.722143	-0.574924
346.056	13.5516	AMP	0.326795	0.576305	0.975869		0.803117	-0.999519	-0.688461		-0.588275	-1.28797	-0.408574
347.04	15.2588	IMP	-0.158755	-0.20384	-0.100251		0.016967	0.00664361	-0.122665		0.0734712	0.0738035	-0.409715
359.157	12.3055	EVGG	-0.0173526	-0.0475707	-0.293711		0.0516724	-0.127936	-0.0917763		0.0189548	-0.33265	-0.275365
362.051	16.5244	GMP	-0.767672	-0.90103	-0.308144		-0.653698	-2.02839	-1.22626		-1.95232	-2.06616	-1.10404
368.999	17.9064	Sedoheptoluse bisphosphate	0.0442328	-0.288801	-0.658261		0.606102	0.35289	-0.393802		1.1781	-0.508247	-0.618422
372.141	16.6653	PEE	0.183783	0.0617159	1.10447		0.419816	-0.176984	0.865534		0.121679	-0.52518	1.15583
373.173	10.8569	DGLA	-0.473473	-0.458512	1.16459		-0.265302	-0.527329	0.542178		-0.618819	-1.2188	0.802775
382.173	11.0869	HLD	-0.363053	-0.602061	0.650653		-0.123199	-0.820406	0.442626		-0.559643	-1.3444	0.58115
383.114	13.3784	S-Adenosyl-L-homocysteine	-0.25323	-0.239821	-0.314304		-0.084807	-0.1921	0.232091		-0.0464352	-0.510221	-0.252444
386.016	14.2408	dCDP	0.437346	0.37334	0.57898		0.24501	0.471876	0.889259		0.224728	0.149166	0.208442
388.944	18.3915	5-Phosphoribosyl-1-pyrophosphate	-0.154458	0.92542	0.989441		1.02471	0.336175	0.387145		0.181901	0.261542	0.291423
389.204	8.4649	ATLS	0.0703029	0.0368235	-0.127133		0.0434393	-0.153146	-0.0993361		0.0703445	-0.587637	-0.253959
398.184	8.01559	PHF	1.28536	0.223844	0.609127		1.05743	0.436653	1.4337		0.865309	-0.506616	0.904898
399.01	15.5012	Octoluse Bisphosphate	1.61381	1.79735	0.353981		1.07137	0.801211	0.727436		3.05217	2.83306	1.64482
399.188	10.7464	PDAV	0.460421	0.465024	1.22699		0.536284	0.582679	1.35163		0.0353851	0.0576702	1.021
402.995	16.2178	UDP	-0.39563	-0.427813	-0.0945215		0.27851	-0.504065	-0.445641		-0.35226	-1.21594	-0.964721
410.026	13.9472	dADP	0.230285	-0.941091	0.342173		0.00130164	-0.0575997	0.223207		-1.2047	-2.58056	-1.86407
412.22	9.20872	PVQA	-0.911121	-1.66578	0.0429733		-0.483521	-0.90078	-0.175288		-0.820905	-1.6582	-0.202427
417.162	11.6693	DEVG	0.187222	0.334278	-0.0233927		-0.200669	0.0823273	0.029098		0.0181122	-0.664505	-0.192179
417.199	10.7047	DALT	-0.445529	-0.55587	0.928074		-0.405511	-0.870643	0.524806		-0.657431	-1.26765	0.70971
421.22	9.59374	PAVH	-0.960215	-1.71901	0.1485		-0.711656	-1.43609	-0.113041		-1.3597	-2.63163	-0.267474
423.152	11.5258	SFGD	-0.0410284	-0.109461	-0.0106896		-0.0628592	-0.171176	-0.172373		-0.00231253	-0.605987	-0.261392
426.022	14.8059	ADP	-0.134844	-0.566741	0.063765		0.223101	-0.423639	-0.198837		-0.368679	-1.15944	-0.773103
427.005	17.0674	IDP	0.547263	0.543703	0.642295		-0.898913	-0.701751	-0.279289		-0.175743	0.468757	0.393652
437.168	11.3394	ESFG	0.339881	-0.0258791	0.441625		0.601742	0.0740363	0.544488		0.271752	-0.280558	0.527026
438.236	7.08259	PPVQ	-0.0394201	-0.0911368	-0.0782723		0.0199064	-0.31273	-0.2856		0.0833867	-0.64374	-0.390313
442.017	17.5913	GDP	-0.176845	-0.956607	-0.813611		-0.665656	-0.972781	-0.898742		-1.2112	-1.67526	-0.97652
455.097	11.2715	FMN	-0.968113	-0.93943	-0.979073		0.423153	0.167688	-0.247584		-0.182443	-0.723609	-0.61444
459.257	13.9044	TNVK	-0.983104	-1.5526	0.262822		-0.772367	-1.48046	-0.182388		-1.16518	-2.20335	-0.444424
460.205	9.25564	SDGLA	-0.197516	-0.41563	-0.971726		-0.0459103	-0.0818976	-0.314558		-0.200454	-0.655643	-1.08904
461.204	11.023	PAEF	-0.549317	-0.798399	0.912783		-0.0591352	-0.746243	0.971506		-0.700861	-2.3776	0.534129
474.236	6.90227	PVNF	-0.128067	-0.424805	1.05982		-0.277826	-0.787092	0.372653		-0.60917	-1.35567	0.425734
480.981	15.5046	dTTP	0.151212	0.0749001	0.199805		0.329367	0.346689	0.513137		0.133124	-0.666259	-0.523439
481.977	17.7323	CTP	-0.438424	-0.297363	-0.529106		-0.154009	-0.102102	-0.443612		-0.248667	-0.536308	-0.723879
483.184	15.2807	HVDD	-0.695753	-1.23935	0.317657		-0.397342	-1.33619	0.217202		-0.914076	-1.60043	-0.457718
489.993	15.065	dATP	0.14241	-0.00499832	0.00776124		0.0127047	0.139698	0.106957		-0.000702756	-0.228169	-0.0569348
505.988	15.8899	ATP	-0.0666379	-0.252395	-0.441312		-0.0681828	-0.174708	-0.351158		-0.0366263	-0.226008	-0.290004
521.983	18.6595	GTP	-0.482816	-0.660132	-0.717686		-0.647402	-0.626117	-0.629939		-0.589293	-0.829123	-0.739076
565.048	16.2458	UDP-glucose	-0.09617	-0.00328875	-0.0174368		-0.172909	-0.0987015	0.075011		0.0136989	-0.133116	-0.0362754
604.07	18.0576	GDP-mannose	-0.091975	-0.351707	-0.905746		-0.0899058	-0.484915	-1.06706		0.229007	-0.487534	-1.25534
606.074	14.9963	UDP-N-acetyl-D-glucosamine	0.16095	0.186327	-0.0398707		-0.0131355	0.110571	-0.21336		0.105691	-0.139487	-0.298653
662.102	14.004	NAD+	0.111865	0.114058	0.116741		-0.0631944	0.121034	0.159583		0.0474476	-0.138597	0.124531
664.117	13.2595	NADH	-1.73219	-2.52153	-2.87442		-1.05864	-0.789973	-2.72853		-1.28798	-1.84844	-2.74568
742.068	16.4303	NADP+	-0.356447	-0.436774	-0.292294		0.0592096	-0.0396312	-0.308908		-0.487831	-0.527523	-0.38429
766.108	13.3117	CoA	-0.504318	-0.582548	-0.700177		-0.458627	-0.539938	-0.525061		-0.352394	-0.545574	-0.724406
784.15	11.2948	FAD	-0.225998	-0.430046	-0.895057		-0.0362845	-0.294028	-0.438924		-0.00145726	-0.547538	-0.513878
808.119	12.0479	Acetyl-CoA	-0.410383	-0.545922	-0.960734		-0.521071	-0.407782	-0.619798		-0.462619	-1.21671	-1.38524
259.022	15.0954	Hexose-phosphate	-0.166219	-0.382909	-0.240034		-0.34704	-0.354066	-0.187408		-0.262278	-0.228835	-0.364387
259.022	15.8212	Fructose-6-Phosphate	0.102288	0.0727427	-0.252002		0.15138	0.0584167	-0.0914073		0.0108684	0.0367901	0.0191542
259.022	16.6857	Glucose-6-Phosphate	-0.236363	-0.338337	-0.658192		-0.0395688	-0.264794	-0.450346		-0.282953	-0.443684	-0.416249
259.022	17.0788	Hexose-phosphate	-1.34634	-1.27241	-1.04682		-1.70704	-1.69172	-1.29828		-1.7676	-1.76791	-1.20265
175.036	16.6339	N-Carbamoyl-L-aspartate	-1.48682	-1.54552	-1.74877		-1.14184	-1.92072	-1.21136		-1.50514	-1.03924	-1.1992
173.104	25.5853	Arginine	0.495842	0.283793	0.163078		0.749907	0.402802	0.176833		0.476321	0.0321507	0.26735
402.011	16.7118	CDP	-0.449615	-0.571332	-0.443229		0.111925	-0.492186	0.210707		0.30501	-0.662025	-0.614818
321.05	12.8548	dTMP	-0.310796	0.316391	0.26631		0.114058	0.00652179	0.739351		0.129333	0.0719722	0.394307
611.145	17.1729	Glutathione disulfide	0.101269	-0.321429	-0.161251		0.378025	0.25236	0.00430858		0.103674	-0.310688	-0.420432
445.053	16.215	CDP-ethanolamine	0.19723	0.0413616	-0.12376		0.411333	0.182921	0.0975339		0.220892	-0.153301	-0.271019
184.002	16.2566	3-Phospho-serine	-0.59581	-0.375645	-0.838162		0.126743	-0.415715	-0.35172		-0.364369	-0.419271	-0.719453
134.047	6.78508	Adenine	-0.572867	-0.880872	-0.86802		-0.691058	-1.01374	-0.605108		-0.598398	-0.639219	-0.650503
465.304	3.60422	Cholesteryl sulfate	-0.29875	-0.358117	-0.272428		-0.341104	0.0793642	-0.100134		-0.251826	-0.121788	-0.198287
242.078	11.7106	Cytidine	-1.59201	-0.532691	1.82089		-0.0740817	0.881274	-0.113611		-0.658645	-1.22271	-1.18187
157.025	11.2585	Dihydroorotate	-1.09136	-1.29144	-1.41003		-0.143925	-1.08559	-0.577319		-0.348229	-0.813658	-1.0236
118.051	14.4299	Homoserine	0.301361	0.251451	0.805838		0.207507	-0.0484071	0.377041		0.420235	0.5441	0.721158
367.018	17.1375	Orotidine 5-phosphate	-1.35932	-1.40987	-1.27233		-1.81046	-2.00751	-1.34337		-1.3312	-1.05067	-1.13179
168.066	7.96943	Pyridoxine	0.137652	0.223578	0.141309		0.313378	-0.025228	0.356978		0.0459203	-0.420439	0.158601
449.186	4.62284	Geranylgeranyl pyrophosphate	-0.558265	-0.731331	-0.686042		-0.520721	-0.487239	-0.543525		-0.656891	-0.82954	-0.906785
381.123	5.22835	Farnesyl diphosphate	-0.0441957	-1.94293e-05	-0.405208		0.0259464	0.00797038	-0.0140503		0.0173756	-0.131649	-0.415575
440.132	16.4445	Folate	-0.290658	-0.308341	-0.477673		-0.177872	-0.424485	-0.392331		-0.226296	-0.347721	-0.612508

## Sheet: Log2 Average+SD
medMz	medRt	compound	Av 1hr	Av 3hr	Av 6hr		SD 1hr	SD 3hr	SD 6hr
87.0087	15.2517	Pyruvate	1.41966	1.85753	2.1785		0.380311	0.464843	0.374632
89.0244	9.64246	Lactate	2.35838	2.63217	2.50512		0.769521	0.302185	0.475245
101.024	15.549	Succinate semialdehyde	-0.380183	-0.711883	-0.438026		0.301625	0.0562521	0.237993
102.056	15.2827	4-Aminobutanoate	1.193	0.848763	1.09159		1.11963	1.07494	0.486386
104.035	15.6545	Serine	0.00443429	0.166013	0.0213891		1.08813	0.738093	0.306698
111.02	12.4435	Uracil	-0.486917	-0.608071	-0.63763		0.386948	0.189083	0.306177
114.056	12.6926	Proline	0.164576	-0.0989518	0.223175		0.0236697	0.0919921	0.231902
116.072	12.4198	Valine	0.136406	-0.193976	0.167465		0.0792564	0.0956729	0.15812
117.019	15.1477	Succinate	0.497518	-0.246196	0.181575		0.302967	0.298201	0.363571
118.051	14.4297	Threonine	0.420155	0.0150159	0.690778		0.212608	0.512127	0.299704
128.072	12.2811	Pipecolate	0.453948	0.104105	1.03488		0.0167969	0.0624187	0.378185
130.051	14.3655	Hydroxy-L-proline	0.244256	0.108095	-0.122674		0.0567544	0.139463	0.466922
130.051	8.86231	Acetyl-L-alanine	0.190698	-0.359875	-0.396908		0.646499	0.552536	0.0636118
130.087	10.7022	Leucine	0.155323	-0.12934	0.0658476		0.0903097	0.151782	0.128609
130.087	11.198	Isoleucine	0.305587	0.0134503	0.114255		0.154074	0.0944518	0.116882
131.046	15.1803	Asparagine	0.0480172	-0.175318	0.204999		0.244157	0.236701	0.298996
131.083	22.4391	Ornithine	0.217194	-0.101503	-0.417672		0.0864905	0.210224	0.243073
132.03	14.9577	Aspartic Acid	0.00166546	-0.373554	-0.0867544		0.164778	0.125606	0.0825147
133.014	16.0013	Malate	0.135756	-0.223274	-0.236034		0.323206	0.105621	0.455902
135.031	10.1343	Hypoxanthine	0.370388	0.26828	0.205627		0.216765	0.165657	0.335273
145.014	15.5616	2-Ketoglutarate	-0.435952	-0.823195	-0.471292		0.469836	0.243944	0.426577
145.062	14.9108	Glutamine	0.770347	0.802677	1.08861		0.199896	0.151354	0.253331
145.098	24.125	Lysine	1.68001	0.830702	1.1316		0.198899	0.0196308	0.141967
146.046	14.6318	Glutamate	0.100455	-0.0751818	-0.0256296		0.0877299	0.060299	0.231326
147.03	15.1695	2-Hydroxyglutarate	-0.243248	-0.610345	-0.382385		0.157544	0.251785	0.228011
148.044	11.4291	Methionine	0.261463	-0.165227	-0.222435		0.201801	0.0527343	0.491694
151.026	11.4494	Xanthine	0.330888	-0.464015	-0.547058		0.68334	1.28445	0.97015
154.062	14.5008	Histidine	0.575778	0.690789	1.26307		0.131868	0.190688	0.237273
155.01	10.2076	Orotate	-1.21592	-1.46592	-1.6355		0.288441	0.497567	0.445155
164.072	10.0036	Phenylalanine	0.197879	-0.132579	0.143684		0.152909	0.190469	0.135081
166.975	17.3482	Phosphoenolpyruvate	0.299033	0.260356	0.0986172		0.0883355	0.103217	0.105134
167.021	12.7248	Uric Acid	0.0264854	-0.113526	-0.185134		0.160586	0.0712369	0.360571
168.991	15.2592	Glycerone phosphate	0.592646	0.402886	-0.379425		0.472126	0.575874	0.186651
168.991	15.9167	Glyceraldehyde 3-phosphate	-0.76063	-0.589726	-1.14795		0.325759	0.151579	0.125942
171.006	14.8755	sn-Glycerol 3-phosphate	1.37901	1.55927	1.27452		0.119548	0.326841	0.161457
177.041	14.6086	D-Glucono-1-4-lactone	1.59262	1.99219	2.21948		0.871449	0.453009	0.421484
179.056	17.0416	myo-Inositol	-0.0700242	-0.258	-0.253959		0.0514383	0.0536958	0.110916
180.066	12.9619	Tyrosine	0.169659	-0.0165299	0.18408		0.0103804	0.131284	0.0889117
181.072	13.8819	Mannitol	0.0108018	-0.230758	-0.110945		0.488383	0.185198	0.238084
184.986	16.7104	3-Phosho-D-glycerate	0.00424775	0.0742569	0.0251616		0.0170082	0.0938231	0.0279573
188.057	14.086	N-Acetyl-glutamate	-0.00737677	-0.812264	-1.09054		0.734973	0.868045	0.352894
191.02	17.8732	Citrate	-0.122928	-0.102796	-0.162672		0.201287	0.110615	0.216622
195.051	14.1083	Gluconate	0.194671	-0.0257509	-0.0151978		0.131724	0.258744	0.143152
199.001	16.65	Erythrose 4-phosphate	-0.351396	-0.257877	-0.70363		0.157076	0.449548	0.655289
203.083	11.571	Tryptophan	0.0950865	-0.235938	-0.0486714		0.113656	0.201895	0.130265
218.104	8.55237	Pantothenate	-0.0131206	-0.295378	-0.438426		0.185781	0.290506	0.499564
226.083	9.80908	Deoxycytidine	1.91959	1.59352	1.62569		0.574095	0.0303098	0.577695
227.202	3.90402	Myristic acid	0.226085	-0.345642	-0.718355		0.669171	0.386679	0.262938
229.012	15.5076	Ribose-5-phosphate	0.911548	0.881282	0.546219		0.499428	0.72114	0.561394
229.083	15.3541	PD	0.276498	0.211873	1.19663		0.128989	0.220625	0.502126
231.099	13.518	VD	1.81821	1.07256	1.83292		1.49058	1.18783	1.0215
243.099	15.0106	PE	1.20984	0.91409	1.69922		0.0349343	0.168644	0.0877933
244.999	12.4205	Isopentenylpyrophosphate	0.302879	0.535237	0.176511		0.543998	0.164681	0.525615
245.114	12.39	LD	0.382529	0.00864798	0.124789		0.18432	0.391955	0.22573
264.952	17.6373	1-3 (2-3)-diphopshateglycerate	0.82833	0.835545	0.363574		0.151303	0.0959524	0.154949
267.073	10.8542	Inosine	0.513742	0.249231	0.51736		0.157949	0.31543	0.245999
275.017	17.4636	6-Phospho-D-gluconate	-0.0498475	-0.228224	-0.379393		0.113149	0.0736928	0.106615
275.017	16.8944	6-Phospho-D-gluconate	-0.385982	-0.62752	-0.735976		0.1813	0.129643	0.140458
287.052	12.4283	Orotidine	-0.436612	-1.05695	-0.674884		0.819733	0.980796	0.565185
289.033	16.1326	Sedoheptulose-1/7-phosphate	0.15783	0.219937	0.188527		0.090989	0.107361	0.0999601
306.077	14.2648	Glutathione	-0.191947	-0.0274871	-0.432568		0.156992	0.73802	0.141752
307.034	13.6833	dUMP	1.25992	1.36476	1.05334		0.947005	0.873204	1.15852
322.045	15.682	CMP	0.168402	-0.0888228	0.283892		0.339368	0.684098	0.129695
323.029	15.0114	UMP	-0.360163	-0.262408	-0.0854056		0.568247	0.308987	0.188641
328.046	9.38881	Cyclic AMP	-0.813532	-0.785449	-1.34948		0.208838	0.177196	0.134137
332.146	11.5777	DLS	-0.422977	-0.617543	-0.123649		0.505782	0.357186	0.263023
333.059	16.0788	sn-glycero-3-Phospho-1-inositol	-0.127955	0.169784	0.124163		0.234223	0.122338	0.206461
338.988	17.6602	Fructose-1-6-bisphosphate	1.12179	1.14563	0.397384		0.236856	0.7219	0.609079
341.183	9.50174	PVQ	0.874943	0.316443	1.50197		0.154118	0.419991	0.296969
346.056	15.8997	dGMP	0.0848944	0.166129	-0.354982		0.0905104	0.481723	0.192782
346.056	13.5516	AMP	0.180546	-0.570394	-0.0403886		0.707131	1.00349	0.891161
347.04	15.2588	IMP	-0.0227724	-0.041131	-0.210877		0.121106	0.144856	0.172563
359.157	12.3055	EVGG	0.0177582	-0.169386	-0.220284		0.0345281	0.14699	0.111668
362.051	16.5244	GMP	-1.12456	-1.66519	-0.879481		0.719122	0.662053	0.498551
368.999	17.9064	Sedoheptoluse bisphosphate	0.609478	-0.148053	-0.556828		0.566941	0.44749	0.142583
372.141	16.6653	PEE	0.241759	-0.213482	1.04194		0.157297	0.295145	0.15492
373.173	10.8569	DGLA	-0.452531	-0.73488	0.836513		0.177687	0.420497	0.312573
382.173	11.0869	HLD	-0.348632	-0.92229	0.558143		0.218579	0.381515	0.105905
383.114	13.3784	S-Adenosyl-L-homocysteine	-0.128157	-0.314048	-0.111552		0.110002	0.171559	0.299207
386.016	14.2408	dCDP	0.302361	0.331461	0.558894		0.11734	0.165381	0.340852
388.944	18.3915	5-Phosphoribosyl-1-pyrophosphate	0.350719	0.507712	0.556003		0.607442	0.363666	0.378407
389.204	8.4649	ATLS	0.0613622	-0.234653	-0.160142		0.0155217	0.32011	0.0824273
398.184	8.01559	PHF	1.06936	0.0512935	0.982577		0.210278	0.494742	0.417741
399.01	15.5012	Octoluse Bisphosphate	1.91245	1.81054	0.908744		1.02361	1.01599	0.664242
399.188	10.7464	PDAV	0.34403	0.368458	1.19987		0.269972	0.275504	0.166977
402.995	16.2178	UDP	-0.15646	-0.715939	-0.501628		0.377319	0.434688	0.437793
410.026	13.9472	dADP	-0.324371	-1.19308	-0.432896		0.770935	1.28022	1.24086
412.22	9.20872	PVQA	-0.738516	-1.40826	-0.111581		0.225391	0.439503	0.134534
417.162	11.6693	DEVG	0.00155516	-0.0826332	-0.062158		0.194475	0.519424	0.11562
417.199	10.7047	DALT	-0.502824	-0.898053	0.720864		0.135381	0.356678	0.201865
421.22	9.59374	PAVH	-1.01052	-1.92891	-0.0773384		0.326939	0.624797	0.210273
423.152	11.5258	SFGD	-0.0354	-0.295542	-0.148152		0.0306632	0.270619	0.127094
426.022	14.8059	ADP	-0.0934741	-0.716608	-0.302725		0.298051	0.390125	0.427997
427.005	17.0674	IDP	-0.175798	0.103569	0.252219		0.723088	0.698434	0.476793
437.168	11.3394	ESFG	0.404458	-0.0774668	0.50438		0.174215	0.182839	0.0550442
438.236	7.08259	PPVQ	0.021291	-0.349202	-0.251395		0.0614151	0.278101	0.158807
442.017	17.5913	GDP	-0.684569	-1.20155	-0.896291		0.517439	0.410323	0.081482
455.097	11.2715	FMN	-0.242468	-0.49845	-0.613699		0.697573	0.586899	0.365745
459.257	13.9044	TNVK	-0.973552	-1.74547	-0.12133		0.196583	0.398171	0.357555
460.205	9.25564	SDGLA	-0.14796	-0.38439	-0.791773		0.0883901	0.288146	0.417422
461.204	11.023	PAEF	-0.436438	-1.30741	0.806139		0.335424	0.927175	0.23739
474.236	6.90227	PVNF	-0.338354	-0.855857	0.619404		0.246197	0.469228	0.382337
480.981	15.5046	dTTP	0.204568	-0.0815567	0.0631677		0.108457	0.524285	0.531625
481.977	17.7323	CTP	-0.280367	-0.311924	-0.565532		0.144833	0.217469	0.14364
483.184	15.2807	HVDD	-0.669057	-1.39199	0.0257138		0.259399	0.186896	0.421666
489.993	15.065	dATP	0.0514706	-0.0311562	0.0192612		0.0790406	0.185323	0.0825489
505.988	15.8899	ATP	-0.057149	-0.217704	-0.360825		0.0177899	0.0395041	0.0761159
521.983	18.6595	GTP	-0.573171	-0.705124	-0.695567		0.0834693	0.108725	0.0578327
565.048	16.2458	UDP-glucose	-0.0851268	-0.0783687	0.00709963		0.0937929	0.0672594	0.0595625
604.07	18.0576	GDP-mannose	0.0157086	-0.441385	-1.07605		0.184724	0.0776747	0.17497
606.074	14.9963	UDP-N-acetyl-D-glucosamine	0.0845018	0.0524701	-0.183961		0.0889561	0.1705	0.131872
662.102	14.004	NAD+	0.0320395	0.0321649	0.133619		0.0885411	0.147925	0.0228209
664.117	13.2595	NADH	-1.35961	-1.71998	-2.78288		0.342441	0.872898	0.0797403
742.068	16.4303	NADP+	-0.261689	-0.334643	-0.328497		0.285565	0.259486	0.049027
766.108	13.3117	CoA	-0.438447	-0.55602	-0.649881		0.0779466	0.0231459	0.108774
784.15	11.2948	FAD	-0.0879131	-0.423871	-0.615953		0.120846	0.126868	0.2446
808.119	12.0479	Acetyl-CoA	-0.464691	-0.723473	-0.988591		0.0553726	0.432707	0.383481
259.022	15.0954	Hexose-phosphate	-0.258512	-0.321937	-0.263943		0.0904693	0.0819077	0.0908796
259.022	15.8212	Fructose-6-Phosphate	0.0881789	0.0559832	-0.108085		0.0713106	0.0180994	0.136345
259.022	16.6857	Glucose-6-Phosphate	-0.186295	-0.348938	-0.508262		0.129186	0.0899151	0.130957
259.022	17.0788	Hexose-phosphate	-1.60699	-1.57734	-1.18258		0.227753	0.266813	0.126922
175.036	16.6339	N-Carbamoyl-L-aspartate	-1.37793	-1.50183	-1.38644		0.204668	0.442357	0.313844
173.104	25.5853	Arginine	0.574023	0.239582	0.20242		0.152632	0.189239	0.0566499
402.011	16.7118	CDP	-0.0108931	-0.575181	-0.282447		0.392018	0.084985	0.435616
321.05	12.8548	dTMP	-0.0224681	0.131628	0.466656		0.249816	0.163321	0.244679
611.145	17.1729	Glutathione disulfide	0.194323	-0.126586	-0.192458		0.159096	0.328221	0.214083
445.053	16.215	CDP-ethanolamine	0.276485	0.0236605	-0.0990817		0.11738	0.168809	0.185512
184.002	16.2566	3-Phospho-serine	-0.277812	-0.403544	-0.636445		0.368971	0.0242263	0.253622
134.047	6.78508	Adenine	-0.620774	-0.844611	-0.707877		0.0621917	0.189876	0.140533
465.304	3.60422	Cholesteryl sulfate	-0.297227	-0.133514	-0.190283		0.0446585	0.218976	0.0864257
242.078	11.7106	Cytidine	-0.774911	-0.291375	0.175135		0.765613	1.07255	1.52206
157.025	11.2585	Dihydroorotate	-0.527838	-1.06356	-1.00365		0.498601	0.239652	0.416714
118.051	14.4299	Homoserine	0.309701	0.249048	0.634679		0.106609	0.296261	0.227103
367.018	17.1375	Orotidine 5-phosphate	-1.50033	-1.48935	-1.24917		0.268953	0.483347	0.107678
168.066	7.96943	Pyridoxine	0.16565	-0.0740296	0.218963		0.135909	0.32477	0.119837
449.186	4.62284	Geranylgeranyl pyrophosphate	-0.578626	-0.682703	-0.712117		0.0703313	0.176255	0.183028
381.123	5.22835	Farnesyl diphosphate	-0.000291217	-0.0412325	-0.278278		0.0382631	0.0784044	0.228886
440.132	16.4445	Folate	-0.231609	-0.360182	-0.494171		0.0565805	0.0590662	0.111012

## Sheet: Heatmap Format
			Average				SD
medMz	medRt	compound	1hr	3hr	6hr		1hr	3hr	6hr
259.022	16.6857	Glucose-6-Phosphate	-0.186295	-0.348938	-0.508262		0.129186	0.0899151	0.130957
259.022	15.8212	Fructose-6-Phosphate	0.0881789	0.0559832	-0.108085		0.0713106	0.0180994	0.136345
259.022	15.0954	Hexose-Phosphate	-0.258512	-0.321937	-0.263943		0.0904693	0.0819077	0.0908796
259.022	17.0788	Hexose-Phosphate	-1.60699	-1.57734	-1.18258		0.227753	0.266813	0.126922
338.988	17.6602	Fructose-1-6-Bisphosphate	1.12179	1.14563	0.397384		0.236856	0.7219	0.609079
168.991	15.2592	Glycerone Phosphate	0.592646	0.402886	-0.379425		0.472126	0.575874	0.186651
168.991	15.9167	Glyceraldehyde 3-Phosphate	-0.76063	-0.589726	-1.14795		0.325759	0.151579	0.125942
264.952	17.6373	1-3 (2-3)-Bisphopshateglycerate	0.82833	0.835545	0.363574		0.151303	0.0959524	0.154949
166.975	17.3482	Phosphoenolpyruvate	0.299033	0.260356	0.0986172		0.0883355	0.103217	0.105134
171.006	14.8755	sn-Glycerol 3-Phosphate	1.37901	1.55927	1.27452		0.119548	0.326841	0.161457
184.986	16.7104	3-Phoshoglycerate	0.00424775	0.0742569	0.0251616		0.0170082	0.0938231	0.0279573
87.0087	15.2517	Pyruvate	1.41966	1.85753	2.1785		0.380311	0.464843	0.374632
89.0244	9.64246	Lactate	2.35838	2.63217	2.50512		0.769521	0.302185	0.475245
177.041	14.6086	Glucono-1-4-Lactone	1.59262	1.99219	2.21948		0.871449	0.453009	0.421484
275.017	17.4636	6-Phosphogluconate	-0.0498475	-0.228224	-0.379393		0.113149	0.0736928	0.106615
289.033	16.1326	Sedoheptulose-1/7-Phosphate	0.15783	0.219937	0.188527		0.090989	0.107361	0.0999601
199.001	16.65	Erythrose 4-Phosphate	-0.351396	-0.257877	-0.70363		0.157076	0.449548	0.655289
229.012	15.5076	Ribose-5-Phosphate	0.911548	0.881282	0.546219		0.499428	0.72114	0.561394
388.944	18.3915	5-Phosphoribosyl-Pyrophosphate	0.350719	0.507712	0.556003		0.607442	0.363666	0.378407
808.119	12.0479	Acetyl-CoA	-0.464691	-0.723473	-0.988591		0.0553726	0.432707	0.383481
191.02	17.8732	Citrate	-0.122928	-0.102796	-0.162672		0.201287	0.110615	0.216622
145.014	15.5616	2-Ketoglutarate	-0.435952	-0.823195	-0.471292		0.469836	0.243944	0.426577
117.019	15.1477	Succinate	0.497518	-0.246196	0.181575		0.302967	0.298201	0.363571
133.014	16.0013	Malate	0.135756	-0.223274	-0.236034		0.323206	0.105621	0.455902
173.104	25.5853	Arginine	0.574023	0.239582	0.20242		0.152632	0.189239	0.0566499
131.046	15.1803	Asparagine	0.0480172	-0.175318	0.204999		0.244157	0.236701	0.298996
132.03	14.9577	Aspartate	0.00166546	-0.373554	-0.0867544		0.164778	0.125606	0.0825147
146.046	14.6318	Glutamate	0.100455	-0.0751818	-0.0256296		0.0877299	0.060299	0.231326
145.062	14.9108	Glutamine	0.770347	0.802677	1.08861		0.199896	0.151354	0.253331
154.062	14.5008	Histidine	0.575778	0.690789	1.26307		0.131868	0.190688	0.237273
130.087	11.198	Isoleucine	0.305587	0.0134503	0.114255		0.154074	0.0944518	0.116882
130.087	10.7022	Leucine	0.155323	-0.12934	0.0658476		0.0903097	0.151782	0.128609
145.098	24.125	Lysine	1.68001	0.830702	1.1316		0.198899	0.0196308	0.141967
148.044	11.4291	Methionine	0.261463	-0.165227	-0.222435		0.201801	0.0527343	0.491694
131.083	22.4391	Ornithine	0.217194	-0.101503	-0.417672		0.0864905	0.210224	0.243073
164.072	10.0036	Phenylalanine	0.197879	-0.132579	0.143684		0.152909	0.190469	0.135081
114.056	12.6926	Proline	0.164576	-0.0989518	0.223175		0.0236697	0.0919921	0.231902
104.035	15.6545	Serine	0.00443429	0.166013	0.0213891		1.08813	0.738093	0.306698
118.051	14.4297	Threonine	0.420155	0.0150159	0.690778		0.212608	0.512127	0.299704
203.083	11.571	Tryptophan	0.0950865	-0.235938	-0.0486714		0.113656	0.201895	0.130265
180.066	12.9619	Tyrosine	0.169659	-0.0165299	0.18408		0.0103804	0.131284	0.0889117
116.072	12.4198	Valine	0.136406	-0.193976	0.167465		0.0792564	0.0956729	0.15812
231.099	13.518	VD	1.81821	1.07256	1.83292		1.49058	1.18783	1.0215
243.099	15.0106	PE	1.20984	0.91409	1.69922		0.0349343	0.168644	0.0877933
341.183	9.50174	PVQ	0.874943	0.316443	1.50197		0.154118	0.419991	0.296969
399.188	10.7464	PDAV	0.34403	0.368458	1.19987		0.269972	0.275504	0.166977
229.083	15.3541	PD	0.276498	0.211873	1.19663		0.128989	0.220625	0.502126
372.141	16.6653	PEE	0.241759	-0.213482	1.04194		0.157297	0.295145	0.15492
398.184	8.01559	PHF	1.06936	0.0512935	0.982577		0.210278	0.494742	0.417741
373.173	10.8569	DGLA	-0.452531	-0.73488	0.836513		0.177687	0.420497	0.312573
461.204	11.023	PAEF	-0.436438	-1.30741	0.806139		0.335424	0.927175	0.23739
417.199	10.7047	DALT	-0.502824	-0.898053	0.720864		0.135381	0.356678	0.201865
474.236	6.90227	PVNF	-0.338354	-0.855857	0.619404		0.246197	0.469228	0.382337
382.173	11.0869	HLD	-0.348632	-0.92229	0.558143		0.218579	0.381515	0.105905
437.168	11.3394	ESFG	0.404458	-0.0774668	0.50438		0.174215	0.182839	0.0550442
245.114	12.39	LD	0.382529	0.00864798	0.124789		0.18432	0.391955	0.22573
483.184	15.2807	HVDD	-0.669057	-1.39199	0.0257138		0.259399	0.186896	0.421666
417.162	11.6693	DEVG	0.00155516	-0.0826332	-0.062158		0.194475	0.519424	0.11562
412.22	9.20872	PVQA	-0.738516	-1.40826	-0.111581		0.225391	0.439503	0.134534
459.257	13.9044	TNVK	-0.973552	-1.74547	-0.12133		0.196583	0.398171	0.357555
332.146	11.5777	DLS	-0.422977	-0.617543	-0.123649		0.505782	0.357186	0.263023
423.152	11.5258	SFGD	-0.0354	-0.295542	-0.148152		0.0306632	0.270619	0.127094
389.204	8.4649	ATLS	0.0613622	-0.234653	-0.160142		0.0155217	0.32011	0.0824273
359.157	12.3055	EVGG	0.0177582	-0.169386	-0.220284		0.0345281	0.14699	0.111668
438.236	7.08259	PPVQ	0.021291	-0.349202	-0.251395		0.0614151	0.278101	0.158807
460.205	9.25564	SDGLA	-0.14796	-0.38439	-0.791773		0.0883901	0.288146	0.417422
175.036	16.6339	N-Carbamoyl-L-Aspartate	-1.37793	-1.50183	-1.38644		0.204668	0.442357	0.313844
155.01	10.2076	Orotate	-1.21592	-1.46592	-1.6355		0.288441	0.497567	0.445155
157.025	11.2585	Dihydroorotate	-0.527838	-1.06356	-1.00365		0.498601	0.239652	0.416714
367.018	17.1375	Orotidine 5-Phosphate	-1.50033	-1.48935	-1.24917		0.268953	0.483347	0.107678
287.052	12.4283	Orotidine	-0.436612	-1.05695	-0.674884		0.819733	0.980796	0.565185
111.02	12.4435	Uracil	-0.486917	-0.608071	-0.63763		0.386948	0.189083	0.306177
242.078	11.7106	Cytidine	-0.774911	-0.291375	0.175135		0.765613	1.07255	1.52206
226.083	9.80908	Deoxycytidine	1.91959	1.59352	1.62569		0.574095	0.0303098	0.577695
323.029	15.0114	UMP	-0.360163	-0.262408	-0.0854056		0.568247	0.308987	0.188641
402.995	16.2178	UDP	-0.15646	-0.715939	-0.501628		0.377319	0.434688	0.437793
307.034	13.6833	dUMP	1.25992	1.36476	1.05334		0.947005	0.873204	1.15852
386.016	14.2408	dCDP	0.302361	0.331461	0.558894		0.11734	0.165381	0.340852
322.045	15.682	CMP	0.168402	-0.0888228	0.283892		0.339368	0.684098	0.129695
402.011	16.7118	CDP	-0.0108931	-0.575181	-0.282447		0.392018	0.084985	0.435616
481.977	17.7323	CTP	-0.280367	-0.311924	-0.565532		0.144833	0.217469	0.14364
321.05	12.8548	dTMP	-0.0224681	0.131628	0.466656		0.249816	0.163321	0.244679
480.981	15.5046	dTTP	0.204568	-0.0815567	0.0631677		0.108457	0.524285	0.531625
134.047	6.78508	Adenine	-0.620774	-0.844611	-0.707877		0.0621917	0.189876	0.140533
135.031	10.1343	Hypoxanthine	0.370388	0.26828	0.205627		0.216765	0.165657	0.335273
267.073	10.8542	Inosine	0.513742	0.249231	0.51736		0.157949	0.31543	0.245999
151.026	11.4494	Xanthine	0.330888	-0.464015	-0.547058		0.68334	1.28445	0.97015
328.046	9.38881	Cyclic AMP	-0.813532	-0.785449	-1.34948		0.208838	0.177196	0.134137
410.026	13.9472	dADP	-0.324371	-1.19308	-0.432896		0.770935	1.28022	1.24086
489.993	15.065	dATP	0.0514706	-0.0311562	0.0192612		0.0790406	0.185323	0.0825489
346.056	13.5516	AMP	0.180546	-0.570394	-0.0403886		0.707131	1.00349	0.891161
426.022	14.8059	ADP	-0.0934741	-0.716608	-0.302725		0.298051	0.390125	0.427997
505.988	15.8899	ATP	-0.057149	-0.217704	-0.360825		0.0177899	0.0395041	0.0761159
362.051	16.5244	GMP	-1.12456	-1.66519	-0.879481		0.719122	0.662053	0.498551
442.017	17.5913	GDP	-0.684569	-1.20155	-0.896291		0.517439	0.410323	0.081482
521.983	18.6595	GTP	-0.573171	-0.705124	-0.695567		0.0834693	0.108725	0.0578327
346.056	15.8997	dGMP	0.0848944	0.166129	-0.354982		0.0905104	0.481723	0.192782
347.04	15.2588	IMP	-0.0227724	-0.041131	-0.210877		0.121106	0.144856	0.172563
427.005	17.0674	IDP	-0.175798	0.103569	0.252219		0.723088	0.698434	0.476793
662.102	14.004	NAD+	0.0320395	0.0321649	0.133619		0.0885411	0.147925	0.0228209
664.117	13.2595	NADH	-1.35961	-1.71998	-2.78288		0.342441	0.872898	0.0797403
742.068	16.4303	NADP+	-0.261689	-0.334643	-0.328497		0.285565	0.259486	0.049027
766.108	13.3117	CoA	-0.438447	-0.55602	-0.649881		0.0779466	0.0231459	0.108774
784.15	11.2948	FAD	-0.0879131	-0.423871	-0.615953		0.120846	0.126868	0.2446
455.097	11.2715	FMN	-0.242468	-0.49845	-0.613699		0.697573	0.586899	0.365745
218.104	8.55237	Pantothenate	-0.0131206	-0.295378	-0.438426		0.185781	0.290506	0.499564
306.077	14.2648	Glutathione	-0.191947	-0.0274871	-0.432568		0.156992	0.73802	0.141752
611.145	17.1729	Glutathione Disulfide	0.194323	-0.126586	-0.192458		0.159096	0.328221	0.214083
440.132	16.4445	Folate	-0.231609	-0.360182	-0.494171		0.0565805	0.0590662	0.111012
168.066	7.96943	Pyridoxine	0.16565	-0.0740296	0.218963		0.135909	0.32477	0.119837
179.056	17.0416	myo-Inositol	-0.0700242	-0.258	-0.253959		0.0514383	0.0536958	0.110916
333.059	16.0788	sn-glycero-3-Phospho-1-inositol	-0.127955	0.169784	0.124163		0.234223	0.122338	0.206461
565.048	16.2458	UDP-glucose	-0.0851268	-0.0783687	0.00709963		0.0937929	0.0672594	0.0595625
604.07	18.0576	GDP-mannose	0.0157086	-0.441385	-1.07605		0.184724	0.0776747	0.17497
606.074	14.9963	UDP-N-acetyl-D-glucosamine	0.0845018	0.0524701	-0.183961		0.0889561	0.1705	0.131872
445.053	16.215	CDP-ethanolamine	0.276485	0.0236605	-0.0990817		0.11738	0.168809	0.185512
465.304	3.60422	Cholesteryl sulfate	-0.297227	-0.133514	-0.190283		0.0446585	0.218976	0.0864257
227.202	3.90402	Myristic acid	0.226085	-0.345642	-0.718355		0.669171	0.386679	0.262938
244.999	12.4205	Isopentenylpyrophosphate	0.302879	0.535237	0.176511		0.543998	0.164681	0.525615
449.186	4.62284	Geranylgeranyl pyrophosphate	-0.578626	-0.682703	-0.712117		0.0703313	0.176255	0.183028
381.123	5.22835	Farnesyl diphosphate	-0.000291217	-0.0412325	-0.278278		0.0382631	0.0784044	0.228886
128.072	12.2811	Pipecolate	0.453948	0.104105	1.03488		0.0167969	0.0624187	0.378185
101.024	15.549	Succinate Semialdehyde	-0.380183	-0.711883	-0.438026		0.301625	0.0562521	0.237993
102.056	15.2827	4-Aminobutanoate	1.193	0.848763	1.09159		1.11963	1.07494	0.486386
130.051	14.3655	Hydroxy-L-proline	0.244256	0.108095	-0.122674		0.0567544	0.139463	0.466922
130.051	8.86231	Acetyl-L-alanine	0.190698	-0.359875	-0.396908		0.646499	0.552536	0.0636118
147.03	15.1695	2-Hydroxyglutarate	-0.243248	-0.610345	-0.382385		0.157544	0.251785	0.228011
181.072	13.8819	Mannitol	0.0108018	-0.230758	-0.110945		0.488383	0.185198	0.238084
188.057	14.086	N-Acetyl-glutamate	-0.00737677	-0.812264	-1.09054		0.734973	0.868045	0.352894
383.114	13.3784	S-Adenosyl-L-homocysteine	-0.128157	-0.314048	-0.111552		0.110002	0.171559	0.299207
184.002	16.2566	3-Phospho-serine	-0.277812	-0.403544	-0.636445		0.368971	0.0242263	0.253622
118.051	14.4299	Homoserine	0.309701	0.249048	0.634679		0.106609	0.296261	0.227103

## Sheet: Extracellular Analysis
Raw Data
label	metaGroupId	groupId	goodPeakCount	medMz	medRt	maxQuality	note	compound	compoundId	expectedRtDiff	ppmDiff	parent	C1_1_Media	C1_2_MEdia	C3_1_Media	C3_2_MEdia	C6_1_Media	C6_2_MEdia	MB2	MMV1_20xIC50_1_MEdia	MMV1_20xIC50_2_Media	MMV3_20xIC50_1_MEdia	MMV3_20xIC50_2_MEdia	MMV6_20xIC50_1_MEdia	MMV6_20xIC50_2_MEdia	MB3	C1_Media_1	C1_Media_2	C3_Media_1	C3_Media_2	C6_Media_1	C6_Media_2	MB1	MMV1_Media_1	MMV1_Media_2	MMV3_Media_1	MMV3_Media_2	MMV6_Media_1	MMV6_Media_2	MB2	PfFNT_Exp1_MediaC1_1	PfFNT_Exp1_MediaC3_1	PfFNT_Exp1_MediaC6_1	PfFNT_Exp1_MediaMMV1_1	PfFNT_Exp1_MediaMMV3_1	PfFNT_Exp1_MediaMMV6_1
	0	4	30	87.0087	15.2494	0.848659	C12 PARENT	Pyruvate (3*)	C00022	-1	11445.2	87.0087	2007.83	493.063	1677.38	2021.33	1710.36	2152.35	316.497	2568.42	2377.03	1914.09	1732.22	2474.34	2291.22	615.473	13636.9	12281.9	14334.5	9732.08	20441.6	17584.5	584.621	13494.8	17061.4	18921	18374.6	25045.9	14388.2	386.225	2161.88	1884.94	2604.32	2642.49	3010.15	4129.72
	0	16	31	89.0244	9.63153	0.843854	C12 PARENT	Lactate (1*)	C00186|C00256|C01432	-1	11188.4	89.0244	148745	109680	142840	94541.7	215282	193437	0	85973.3	88540.8	57702	70795.3	133837	138794	0	294801	415604	324895	386618	726171	588205	444.122	238801	326116	153674	238633		526862	283.276	87907.5	130184	392487	98209.9	106459	256936
	0	6	28	128.072	12.2768	0.847651	C12 PARENT	Pipecolic acid	C00408	-1	7803.94	128.072	7002.07	5628.04	7436.19	5483.58	7652.64	9643.1	0	6844.57	5225.63	4138.94	4717.12	10163.6	9974	0	4627.24	6407.69	5983.01	5669.72	9348.28	10877.9	0	5854.43	6758.54	6244.76	4956.26	10610.9	11537.4	0	4849.49	5642.64	13276.6	4873.78	3909.53	12467.1
	0	12	37	133.014	15.9834	0.846274	C12 PARENT	Malate (2*)	C00149|C00497|C00711	-1	7516.02	133.014	37598.6	36490.4	37323.1	31662.4	44757.8	50559.6	682.031	39616.3	36886.2	18660.6	32306.2	43717.9	46132.8	699.74	73956.1	112249	94090.2	78448.6	138435	115983	6793.21	84753.4	97816.4	87752.4	92963.4	133134	127172	5567.41	39203.7	42765.2	95562	35107.4	32480.1	58480.2
	0	26	30	145.014	15.5742	0.849267	C12 PARENT	2-Ketoglutarate (1*)	C00026	-1	6897.42	145.014	17876	22686.2	21519.2	14809.4	19066.3	28859.8	0	13767	12123.3	9822.9	10909.1	13359.6	15964.9	375.333	73276.7	97318.8	59967.1	60433.8	78408.1	87553.9	336.668	46590.4	47813.4	52553.4	58285.4	76608.6	51440.9	296.361	26845.1	34253.4	51904.7	18256.9	18649.2	23685.6
	0	8	28	166.975	17.3247	0.848595	C12 PARENT	Phosphoenolpyruvate (1*)	C00074	-1	5996.24	166.975	1126.09	1504.14	1644.62	2209.95	5692.72	9402.83	0	7569.61	6219.74	6076.1	5064.61	13299.4	13791.5	0	7976.62	7685.3	10558.3	13338.7	33521.1	28560.7	254.216	18303.4	24159.8	44917.9	35656.8	79631.2	86410.2	320.268	2854.64	4193.78	18622	7616.6	15063.7	33517.1
	0	19	24	168.991	15.2345	0.845225	C12 PARENT	Glycerone phosphate (1*)	Glycerone phosphate (1*)	-1	5925.51	168.991	939.226	1483.69	2256.54	2381.49	9526.85	15445.1	0	3250.67	2984.8	1560.87	3218.47	11806.7	11939.8	0	923.101	3177.72	2609.88	3212.82	25445.2	19653.9	0	1154.05	3590.87	5504.32	6018.56	36356.5	29418.4	0	200	296.197	2235.17	258.939	200	1495.78
	0	1	30	171.006	14.8498	0.851582	C12 PARENT	sn-Glycerol 3-phosphate (2*)	C00093	-1	5856.43	171.006	78721	73517.4	61690.8	52789	105862	168571	0	128992	106358	60852.5	62478.2	158160	134005	0	159027	181187	123149	122922	219870	240642	0	193550	209363	169678	152195	289556	273714	0	94261.5	88895.6	271753	123967	101661	236450
	0	23	30	184.986	16.7265	0.848041	C12 PARENT	3-Phosho-D-glycerate (2*)	C00197	-1	5414.7	184.986	8856.15	11045.4	14526.7	11807.6	31952.9	50984.2	303.624	25207	20522.7	20970.2	24120.4	60728.9	50881.6	0	14891.5	18494.3	25691.8	25904.6	98492	100132	0	33397.4	37666.8	65636.1	59677.1	199969	209788	274.781	7500.67	13296.6	53762.1	22084.8	27920.4	77804.2
	0	28	37	191.02	17.7876	0.83839	C12 PARENT	Citrate (2*)	C00158	-1	5245.9	191.02	128228	155182	124514	128671	120865	138507	7217.57	135963	157999	115779	133977	117672	146501	16301.6	345784	331397	435270	464778	355807	329954	7706.85	305820	347512	359989	349057	395732	303733	8562	137214	148478	152213	147229	153923	143066
Technical Average
			Experiment 3								Experiment 2								Experiment 1
medMz	medRt	compound	C_1hr	C_3hr	C_6hr		MMV_1hr	MMV_3hr	MMV_6hr		C_1hr	C_3hr	C_6hr		MMV_1hr	MMV_3hr	MMV_6hr		C_1hr	C_3hr	C_6hr		MMV_1hr	MMV_3hr	MMV_6hr
87.0087	15.2494	Pyruvate (3*)	1250.45	1849.36	1931.36		2472.72	1823.16	2382.78		12959.4	12033.3	19013		15278.1	18647.8	19717.1		2161.88	1884.94	2604.32		2642.49	3010.15	4129.72
89.0244	9.63153	Lactate (1*)	129212	118691	204360		87257.1	64248.7	136315		355202	355757	657188		282458	196153	526862		87907.5	130184	392487		98209.9	106459	256936
128.072	12.2768	Pipecolic acid	6315.06	6459.88	8647.87		6035.1	4428.03	10068.8		5517.46	5826.36	10113.1		6306.49	5600.51	11074.1		4849.49	5642.64	13276.6		4873.78	3909.53	12467.1
133.014	15.9834	Malate (2*)	37044.5	34492.7	47658.7		38251.3	25483.4	44925.4		93102.4	86269.4	127209		91284.9	90357.9	130153		39203.7	42765.2	95562		35107.4	32480.1	58480.2
145.014	15.5742	2-Ketoglutarate (1*)	20281.1	18164.3	23963.1		12945.1	10366	14662.3		85297.8	60200.4	82981		47201.9	55419.4	64024.8		26845.1	34253.4	51904.7		18256.9	18649.2	23685.6
166.975	17.3247	Phosphoenolpyruvate (1*)	1315.11	1927.28	7547.78		6894.68	5570.35	13545.5		7830.96	11948.5	31040.9		21231.6	40287.3	83020.7		2854.64	4193.78	18622		7616.6	15063.7	33517.1
168.991	15.2345	Glycerone phosphate (1*)	1211.46	2319.01	12486		3117.73	2389.67	11873.2		2050.41	2911.35	22549.5		2372.46	5761.44	32887.5		200	296.197	2235.17		258.939	200	1495.78
171.006	14.8498	sn-Glycerol 3-phosphate (2*)	76119.2	57239.9	137216		117675	61665.3	146082		170107	123036	230256		201457	160936	281635		94261.5	88895.6	271753		123967	101661	236450
184.986	16.7265	3-Phosho-D-glycerate (2*)	9950.8	13167.1	41468.6		22864.8	22545.3	55805.2		16692.9	25798.2	99311.8		35532.1	62656.6	204878		7500.67	13296.6	53762.1		22084.8	27920.4	77804.2
191.02	17.7876	Citrate (2*)	141705	126593	129686		146981	124878	132086		338590	450024	342881		326666	354523	349733		137214	148478	152213		147229	153923	143066
Log2 Ratio
			Experiment 3				Experiment 2				Experiment 1
medMz	medRt	compound	1hr	3hr	6hr		1hr	3hr	6hr		1hr	3hr	6hr
87.0087	15.2494	Pyruvate (3*)	0.983658	-0.0205846	0.30303		0.237466	0.631971	0.0524564		0.289611	0.675313	0.665136
89.0244	9.63153	Lactate (1*)	-0.5664	-0.885469	-0.584162		-0.330604	-0.858909	-0.318881		0.159882	-0.29025	-0.611235
128.072	12.2768	Pipecolic acid	-0.0654177	-0.544844	0.219473		0.192831	-0.0570375	0.130971		0.00721047	-0.529375	-0.0907623
133.014	15.9834	Malate (2*)	0.0462469	-0.436734	-0.0852083		-0.0284425	0.0668021	0.0330089		-0.159214	-0.39688	-0.708489
145.014	15.5742	2-Ketoglutarate (1*)	-0.647725	-0.809245	-0.708703		-0.853663	-0.119383	-0.374151		-0.556221	-0.877135	-1.13185
166.975	17.3247	Phosphoenolpyruvate (1*)	2.3903	1.5312	0.843685		1.43895	1.7535	1.4193		1.41584	1.84476	0.847894
168.991	15.2345	Glycerone phosphate (1*)	1.36376	0.043299	-0.0725934		0.210467	0.984744	0.544441		0.372613	-0.566558	-0.579481
171.006	14.8498	sn-Glycerol 3-phosphate (2*)	0.628477	0.107438	0.0903285		0.244026	0.387412	0.290589		0.395215	0.193578	-0.200764
184.986	16.7265	3-Phosho-D-glycerate (2*)	1.20025	0.775884	0.428382		1.08988	1.2802	1.04473		1.55796	1.07026	0.533258
191.02	17.7876	Citrate (2*)	0.0527394	-0.0196737	0.0264581		-0.0517239	-0.344123	0.0285458		0.101636	0.0519624	-0.089409
Final Summary (Average + SD)
			Average				SD
medMz	medRt	compound	1hr	3hr	6hr		1hr	3hr	6hr
87.0087	15.2494	Pyruvate	0.503578	0.4289	0.340207		0.416577	0.389868	0.308027
89.0244	9.63153	Lactate	-0.245707	-0.678209	-0.504759		0.370509	0.336245	0.161543
128.072	12.2768	Pipecolate	0.0448747	-0.377086	0.0865604		0.133181	0.277278	0.159814
133.014	15.9834	Malate	-0.0471366	-0.255604	-0.253563		0.103998	0.279922	0.398387
145.014	15.5742	2-Ketoglutarate	-0.68587	-0.601921	-0.738236		0.152346	0.419267	0.379714
166.975	17.3247	Phosphoenolpyruvate	1.74836	1.70982	1.03696		0.556051	0.161277	0.331124
168.991	15.2345	Glycerone phosphate	0.648945	0.153828	-0.035878		0.62433	0.781535	0.56286
171.006	14.8498	sn-Glycerol 3-phosphate	0.422573	0.229476	0.0600509		0.19368	0.143398	0.247072
184.986	16.7265	3-Phosho-D-glycerate	1.2827	1.04211	0.66879		0.244687	0.253332	0.329769
191.02	17.7876	Citrate	0.0342173	-0.103945	-0.0114683		0.07834	0.211062	0.0675066

## Sheet: Two-way ANOVA Intracellular
Metabolite	Time	Subject	Interaction
Cyclic AMP	0.010782	0.0031589	0.99567		Two-way ANOVA (between subjects)
Geranylgeranyl pyrophosphate	0.045078	0.0028353	0.99567
CDP-ethanolamine	0.045078	0.49217	0.99567		P-values present for time, subject and interaction
Isoleucine	0.045966	0.069216	0.99567
sn-glycero-3-Phospho-1-inositol	0.045966	0.76274	0.99567
Glutathione disulfide	0.045966	0.96279	0.99567
PE	0.16633	0.00019224	0.99567
Lactate	0.26882	6.6007e-07	0.99567
Acetyl-CoA	0.27454	0.01522	0.99567
Ribose-5-phosphate	0.40648	0.01522	0.99567
sn-Glycerol 3-phosphate	0.47013	0.00032114	0.99567
PVQ	0.52287	0.031219	0.99567
TNVK	0.59846	0.031219	0.99567
Deoxycytidine	0.6889	0.00032114	0.99567
NADH	0.6889	0.031219	0.99567
Glutamine	0.69194	0.0045681	0.99567
PDAV	0.72989	0.0050268	0.99567
Orotate	0.76976	0.00032114	0.99567
Pyruvate	0.78533	0.00032114	0.99567
Orotidine 5-phosphate	0.82351	0.0089656	0.99567
Hexose-phosphate 2	0.84587	0.00032114	0.99567
VD	0.89173	0.0050268	0.99567

## Sheet: Two-way ANOVA Extracellular
Metabolite	Time	Subject	Interaction
Citrate	0.0043948	0.99114	0.27001		Two-way ANOVA (between subjects)
3-Phosho-D-glycerate	0.45953	0.029929	0.97729
Phosphoenolpyruvate	0.77184	0.029929	0.97729		P-values present for time, subject and interaction
